# Supplementary material for: A small-molecule HSP90 inhibitor, NVP-HSP990, alleviates rotavirus infection
Source: J Virol. 2025 Dec 10;100(1):e01883-25. doi: 10.1128/jvi.01883-25 (PMC12817916; doi:10.1128/jvi.01883-25)
Supplement: Tables S3 to S9 — Genes that were upregulated, downregulated, and significantly modified under various conditions. [file jvi.01883-25-s0005.xls]

Supplementary table 3: Genes upregulated in both mock and RV infection (+NVP-HSP990)
id	Mock-1_fpkm	Mock-2_fpkm	Mock-3_fpkm	Mock-HSP990-1_fpkm	Mock-HSP990-2_fpkm	Mock-HSP990-3_fpkm	SA11-1_fpkm	SA11-2_fpkm	SA11-3_fpkm	SA11-HSP990-1_fpkm	SA11-HSP990-2_fpkm	SA11-HSP990-3_fpkm	Wa-1_fpkm	Wa-2_fpkm	Wa-3_fpkm	Wa-HSP990-1_fpkm	Wa-HSP990-2_fpkm	Wa-HSP990-3_fpkm	Mock-1_count	Mock-2_count	Mock-3_count	Mock-HSP990-1_count	Mock-HSP990-2_count	Mock-HSP990-3_count	SA11-1_count	SA11-2_count	SA11-3_count	SA11-HSP990-1_count	SA11-HSP990-2_count	SA11-HSP990-3_count	Wa-1_count	Wa-2_count	Wa-3_count	Wa-HSP990-1_count	Wa-HSP990-2_count	Wa-HSP990-3_count	Symbol	Description	KEGG_A_class	KEGG_B_class	Pathway	K_ID	GO Component	GO Function	GO Process	TF_family
ENSG00000006210	1.482	1.533	1.626	4.285	4.446	4.511	0.903	0.863	0.978	1.744	1.74	2.096	1.162	1.039	1.081	4.498	5.066	4.954	80	82	90	221	288	261	50	46	50	86	128	113	65	53	56	292	293	271	CX3CL1	C-X3-C motif chemokine ligand 1 [Source:HGNC Symbol;Acc:HGNC:10647]	Environmental Information Processing;Human Diseases;Organismal Systems;Environmental Information Processing;Environmental Information Processing	Signaling molecules and interaction;Infectious disease: viral;Immune system;Signal transduction;Signaling molecules and interaction	ko04060//Cytokine-cytokine receptor interaction;ko05163//Human cytomegalovirus infection;ko04062//Chemokine signaling pathway;ko04668//TNF signaling pathway;ko04061//Viral protein interaction with cytokine and cytokine receptor	K05508;K05508;K05508;K05508;K05508	GO:0005576//extracellular region;GO:0005615//extracellular space;GO:0005886//plasma membrane;GO:0009986//cell surface;GO:0016020//membrane;GO:0042995//cell projection;GO:0043005//neuron projection;GO:0043025//neuronal cell body;GO:0044297//cell body;GO:0048471//perinuclear region of cytoplasm	GO:0005102//signaling receptor binding;GO:0005125//cytokine activity;GO:0005178//integrin binding;GO:0005515//protein binding;GO:0008009//chemokine activity;GO:0031737//CX3C chemokine receptor binding;GO:0042056//chemoattractant activity;GO:0045237//CXCR1 chemokine receptor binding;GO:0048020//CCR chemokine receptor binding	GO:0001774//microglial cell activation;GO:0001954//positive regulation of cell-matrix adhesion;GO:0002052//positive regulation of neuroblast proliferation;GO:0002523//leukocyte migration involved in inflammatory response;GO:0002548//monocyte chemotaxis;GO:0002931//response to ischemia;GO:0006935//chemotaxis;GO:0006952//defense response;GO:0006954//inflammatory response;GO:0006955//immune response…	--
ENSG00000026950	4.514	4.706	4.313	10.226	10.354	11.103	1.559	1.521	2.154	5.28	4.801	4.573	2.994	2.38	2.667	10.091	8.825	9.336	220	185.46	224.43	484.56	634.4	593.1	78.31	72	92	222.4	303.66	209	150	110.38	120.14	567.79	455.93	445.47	BTN3A1	butyrophilin subfamily 3 member A1 [Source:HGNC Symbol;Acc:HGNC:1138]	-	-	-	-	GO:0005886//plasma membrane;GO:0009897//external side of plasma membrane;GO:0016020//membrane	GO:0005102//signaling receptor binding;GO:0005515//protein binding	GO:0001817//regulation of cytokine production;GO:0001819//positive regulation of cytokine production;GO:0002250//adaptive immune response;GO:0002376//immune system process;GO:0032729//positive regulation of interferon-gamma production;GO:0050798//activated T cell proliferation;GO:0050852//T cell receptor signaling pathway	--
ENSG00000060566	1.792	1.589	1.958	4.091	3.866	3.978	0.658	0.488	0.673	1.656	1.528	1.461	1.422	1.437	1.114	3.235	3.339	3.468	74	61	74	158	178	168	27	17	27	58	74	60	58	55	43	154	134	134	CREB3L3	cAMP responsive element binding protein 3 like 3 [Source:HGNC Symbol;Acc:HGNC:18855]	Environmental Information Processing;Human Diseases;Human Diseases;Human Diseases;Organismal Systems;Environmental Information Processing;Human Diseases;Human Diseases;Human Diseases;Human Diseases;Human Diseases;Environmental Information Processing;Human Diseases;Human Diseases;Organismal Systems;Organismal Systems;Organismal Systems;Organismal Systems;Environmental Information Processing;Organi…	Signal transduction;Infectious disease: viral;Neurodegenerative disease;Neurodegenerative disease;Environmental adaptation;Signal transduction;Infectious disease: viral;Infectious disease: viral;Cancer: overview;Cancer: overview;Substance dependence;Signal transduction;Infectious disease: viral;Endocrine and metabolic disease;Circulatory system;Endocrine system;Nervous system;Endocrine system;Sig…	ko04151//PI3K-Akt signaling pathway;ko05165//Human papillomavirus infection;ko05016//Huntington disease;ko05020//Prion disease;ko04714//Thermogenesis;ko04024//cAMP signaling pathway;ko05163//Human cytomegalovirus infection;ko05166//Human T-cell leukemia virus 1 infection;ko05203//Viral carcinogenesis;ko05207//Chemical carcinogenesis - receptor activation;ko05034//Alcoholism;ko04022//cGMP-PKG sign…	K09048;K09048;K09048;K09048;K09048;K09048;K09048;K09048;K09048;K09048;K09048;K09048;K09048;K09048;K09048;K09048;K09048;K09048;K09048;K09048;K09048;K09048;K09048;K09048;K09048;K09048;K09048;K09048;K09048;K09048;K09048;K09048;K09048;K09048;K09048	GO:0000139//Golgi membrane;GO:0000785//chromatin;GO:0005634//nucleus;GO:0005654//nucleoplasm;GO:0005783//endoplasmic reticulum;GO:0005789//endoplasmic reticulum membrane;GO:0005829//cytosol;GO:0016020//membrane	GO:0000976//transcription cis-regulatory region binding;GO:0000977//RNA polymerase II transcription regulatory region sequence-specific DNA binding;GO:0000978//RNA polymerase II cis-regulatory region sequence-specific DNA binding;GO:0000981//DNA-binding transcription factor activity, RNA polymerase II-specific;GO:0001228//DNA-binding transcription activator activity, RNA polymerase II-specific;GO…	GO:0002675//positive regulation of acute inflammatory response;GO:0006355//regulation of transcription, DNA-templated;GO:0006357//regulation of transcription by RNA polymerase II;GO:0006986//response to unfolded protein;GO:0045944//positive regulation of transcription by RNA polymerase II;GO:1990440//positive regulation of transcription from RNA polymerase II promoter in response to endoplasmic r…	TF_bZIP
ENSG00000069431	11.284	11.62	10.14	26.723	25.472	26.339	6.09	5.874	5.99	14.71	14.148	13.27	8.641	8.346	8.424	25.001	26.466	25.4	1297.27	1266.92	1196.55	2136.21	2650.31	2481.29	649.25	628.99	654.98	1130.13	1659.68	1178.09	941.03	901.52	878.82	2672.88	2407.63	2268.56	ABCC9	ATP binding cassette subfamily C member 9 [Source:HGNC Symbol;Acc:HGNC:60]	Environmental Information Processing	Membrane transport	ko02010//ABC transporters	K05033	GO:0005886//plasma membrane;GO:0008282//inward rectifying potassium channel;GO:0016020//membrane;GO:0030017//sarcomere;GO:0031004//potassium ion-transporting ATPase complex	GO:0000166//nucleotide binding;GO:0005261//cation channel activity;GO:0005267//potassium channel activity;GO:0005524//ATP binding;GO:0008281//sulfonylurea receptor activity;GO:0015272//ATP-activated inward rectifier potassium channel activity;GO:0015459//potassium channel regulator activity;GO:0016887//ATP hydrolysis activity;GO:0019829//ATPase-coupled cation transmembrane transporter activity;GO…	GO:0006813//potassium ion transport;GO:0033198//response to ATP;GO:0045776//negative regulation of blood pressure;GO:0051607//defense response to virus;GO:0055085//transmembrane transport;GO:0061337//cardiac conduction;GO:0071805//potassium ion transmembrane transport;GO:0086003//cardiac muscle cell contraction;GO:0098655//cation transmembrane transport;GO:0098656//anion transmembrane transport;G…	--
ENSG00000070495	13.018	11.992	13.917	32.409	34.027	33.391	14.059	14.387	13.224	31.605	31.135	29.162	14.601	16.234	14.968	33.49	32.907	34.601	371	342	411	934	1177	1045	435	469	410	904	1338	923	432	435	415	1184	1056	1026	JMJD6	jumonji domain containing 6, arginine demethylase and lysine hydroxylase [Source:HGNC Symbol;Acc:HGNC:19355]	-	-	-	-	GO:0005634//nucleus;GO:0005654//nucleoplasm;GO:0005730//nucleolus;GO:0005737//cytoplasm;GO:0005829//cytosol;GO:0005886//plasma membrane;GO:1990904//ribonucleoprotein complex	GO:0003723//RNA binding;GO:0003727//single-stranded RNA binding;GO:0005506//iron ion binding;GO:0005515//protein binding;GO:0016491//oxidoreductase activity;GO:0032452//histone demethylase activity;GO:0033746//histone H3-methyl-arginine-2 demethylase activity;GO:0033749//histone H3-methyl-arginine-3 demethylase activity;GO:0035515//oxidative RNA demethylase activity;GO:0038023//signaling receptor…	GO:0001568//blood vessel development;GO:0001822//kidney development;GO:0002040//sprouting angiogenesis;GO:0006325//chromatin organization;GO:0006338//chromatin remodeling;GO:0006397//mRNA processing;GO:0006909//phagocytosis;GO:0007166//cell surface receptor signaling pathway;GO:0007507//heart development;GO:0008380//RNA splicing;GO:0018395//peptidyl-lysine hydroxylation to 5-hydroxy-L-lysine;GO:0…	--
ENSG00000072682	15.605	16.895	14.823	62.398	59.642	63.375	10.668	10.294	10.843	42.404	43.241	44.331	11.703	12.952	11.154	54.648	53.639	54.22	553.55	581.69	632.44	2378.34	2810.5	2622.73	409.73	398.76	398.68	1470.39	2295.99	1643.13	459	456.48	399.94	2526.52	2281.65	2092.35	P4HA2	prolyl 4-hydroxylase subunit alpha 2 [Source:HGNC Symbol;Acc:HGNC:8547]	Metabolism;Metabolism	Global and overview maps;Amino acid metabolism	ko01100//Metabolic pathways;ko00330//Arginine and proline metabolism	K00472;K00472	GO:0005654//nucleoplasm;GO:0005783//endoplasmic reticulum;GO:0005788//endoplasmic reticulum lumen;GO:0005829//cytosol;GO:0043231//intracellular membrane-bounded organelle	GO:0004656//procollagen-proline 4-dioxygenase activity;GO:0005506//iron ion binding;GO:0005515//protein binding;GO:0009055//electron transfer activity;GO:0016491//oxidoreductase activity;GO:0016705//oxidoreductase activity, acting on paired donors, with incorporation or reduction of molecular oxygen;GO:0031418//L-ascorbic acid binding;GO:0046872//metal ion binding;GO:0051213//dioxygenase activity	GO:0018401//peptidyl-proline hydroxylation to 4-hydroxy-L-proline;GO:0022900//electron transport chain	--
ENSG00000072864	36.758	31.534	36.647	94.256	87.954	89.869	38.703	38.767	38.035	94.778	102.435	102.312	38.835	38.425	38.881	82.934	89.275	85.554	1005.98	894	1017	1765	2090.99	1945	815.99	835	770	1648	2531.99	1888.99	932	871	794.99	1991	1885	1735	NDE1	nudE neurodevelopment protein 1 [Source:HGNC Symbol;Acc:HGNC:17619]	-	-	-	-	GO:0000775//chromosome, centromeric region;GO:0000776//kinetochore;GO:0005694//chromosome;GO:0005737//cytoplasm;GO:0005813//centrosome;GO:0005815//microtubule organizing center;GO:0005819//spindle;GO:0005829//cytosol;GO:0005856//cytoskeleton;GO:0005871//kinesin complex;GO:0005874//microtubule;GO:0016020//membrane;GO:0031616//spindle pole centrosome;GO:0032154//cleavage furrow;GO:0045202//synapse	GO:0005515//protein binding;GO:0008017//microtubule binding;GO:0042802//identical protein binding	GO:0000132//establishment of mitotic spindle orientation;GO:0001764//neuron migration;GO:0007020//microtubule nucleation;GO:0007049//cell cycle;GO:0007059//chromosome segregation;GO:0007100//mitotic centrosome separation;GO:0007399//nervous system development;GO:0007405//neuroblast proliferation;GO:0016477//cell migration;GO:0021987//cerebral cortex development;GO:0030154//cell differentiation;GO…	--
ENSG00000073150	0.618	0.704	0.569	1.566	1.828	1.526	0.534	0.565	0.486	1.332	1.127	1.245	0.404	0.57	0.506	1.564	1.697	1.528	31	35	29	75	107	82	27	28	23	61	77	60	21	27	24	94	90	76	PANX2	pannexin 2 [Source:HGNC Symbol;Acc:HGNC:8600]	-	-	-	-	GO:0005737//cytoplasm;GO:0005886//plasma membrane;GO:0005921//gap junction;GO:0016020//membrane;GO:0070161//anchoring junction	GO:0005198//structural molecule activity;GO:0015267//channel activity	GO:0002931//response to ischemia;GO:0006811//ion transport;GO:0006812//cation transport;GO:0032732//positive regulation of interleukin-1 production;GO:0055085//transmembrane transport	--
ENSG00000073910	1.084	1.243	1.256	6.963	6.203	6.68	1.165	0.809	1.477	2.483	2.78	2.241	1.625	1.459	1.266	5.735	5.079	5.646	199	202	234	998	1339	1164	179	147	156	353	571	409	240	215	217	1041	1011	830	FRY	FRY microtubule binding protein [Source:HGNC Symbol;Acc:HGNC:20367]	-	-	-	-	GO:0000922//spindle pole;GO:0005737//cytoplasm;GO:0005815//microtubule organizing center;GO:0005856//cytoskeleton;GO:0005938//cell cortex;GO:0030427//site of polarized growth	GO:0004857//enzyme inhibitor activity	GO:0000902//cell morphogenesis;GO:0031175//neuron projection development;GO:1904428//negative regulation of tubulin deacetylation	--
ENSG00000080824	275.193	271.629	269.388	1681.086	1637.843	1602.711	592.362	617.543	598.886	2307.399	2320.621	2300.056	450.101	452.089	447.691	1946.015	1939.398	1896.685	14171	13920	14229	84251	103164	90360	31000	31750	29371	110725	165749	119441	24028	21928	21794	122649	109136	100304	HSP90AA1	heat shock protein 90 alpha family class A member 1 [Source:HGNC Symbol;Acc:HGNC:5253]	Human Diseases;Environmental Information Processing;Human Diseases;Human Diseases;Human Diseases;Organismal Systems;Genetic Information Processing;Cellular Processes;Organismal Systems;Human Diseases;Organismal Systems;Organismal Systems;Human Diseases;Organismal Systems;Organismal Systems	Cancer: overview;Signal transduction;Infectious disease: bacterial;Cardiovascular disease;Cancer: overview;Immune system;Folding, sorting and degradation;Cell growth and death;Endocrine system;Cardiovascular disease;Immune system;Endocrine system;Cancer: specific types;Immune system;Immune system	ko05200//Pathways in cancer;ko04151//PI3K-Akt signaling pathway;ko05132//Salmonella infection;ko05417//Lipid and atherosclerosis;ko05207//Chemical carcinogenesis - receptor activation;ko04621//NOD-like receptor signaling pathway;ko04141//Protein processing in endoplasmic reticulum;ko04217//Necroptosis;ko04915//Estrogen signaling pathway;ko05418//Fluid shear stress and atherosclerosis;ko04659//Th1…	K04079;K04079;K04079;K04079;K04079;K04079;K04079;K04079;K04079;K04079;K04079;K04079;K04079;K04079;K04079	GO:0005576//extracellular region;GO:0005634//nucleus;GO:0005654//nucleoplasm;GO:0005737//cytoplasm;GO:0005739//mitochondrion;GO:0005829//cytosol;GO:0005886//plasma membrane;GO:0009986//cell surface;GO:0016020//membrane;GO:0016323//basolateral plasma membrane;GO:0016324//apical plasma membrane;GO:0031526//brush border membrane;GO:0032991//protein-containing complex;GO:0034774//secretory granule lu…	GO:0000166//nucleotide binding;GO:0002134//UTP binding;GO:0002135//CTP binding;GO:0003723//RNA binding;GO:0003729//mRNA binding;GO:0005515//protein binding;GO:0005524//ATP binding;GO:0005525//GTP binding;GO:0016787//hydrolase activity;GO:0016887//ATP hydrolysis activity;GO:0017098//sulfonylurea receptor binding;GO:0019899//enzyme binding;GO:0019903//protein phosphatase binding;GO:0023026//MHC cla…	GO:0001764//neuron migration;GO:0001934//positive regulation of protein phosphorylation;GO:0002218//activation of innate immune response;GO:0002230//positive regulation of defense response to virus by host;GO:0003009//skeletal muscle contraction;GO:0006457//protein folding;GO:0006839//mitochondrial transport;GO:0006986//response to unfolded protein;GO:0007004//telomere maintenance via telomerase;…	--
ENSG00000083444	31.478	31.011	33.912	78.764	80.269	79.767	28.04	26.552	25.798	63.124	64.32	65.413	35.01	33.322	33.088	74.432	71.399	73.432	1523	1503	1662	3628	4641	4146	1365	1271	1184	2780	4215	3148	1751	1521	1494	4326	3708	3582	PLOD1	procollagen-lysine,2-oxoglutarate 5-dioxygenase 1 [Source:HGNC Symbol;Acc:HGNC:9081]	Metabolism;Metabolism	Global and overview maps;Amino acid metabolism	ko01100//Metabolic pathways;ko00310//Lysine degradation	K00473;K00473	GO:0005783//endoplasmic reticulum;GO:0005789//endoplasmic reticulum membrane;GO:0016020//membrane;GO:0030867//rough endoplasmic reticulum membrane;GO:0070062//extracellular exosome;GO:1902494//catalytic complex	GO:0005506//iron ion binding;GO:0005515//protein binding;GO:0008475//procollagen-lysine 5-dioxygenase activity;GO:0016491//oxidoreductase activity;GO:0016705//oxidoreductase activity, acting on paired donors, with incorporation or reduction of molecular oxygen;GO:0031418//L-ascorbic acid binding;GO:0046872//metal ion binding;GO:0051213//dioxygenase activity	GO:0001666//response to hypoxia;GO:0008544//epidermis development;GO:0017185//peptidyl-lysine hydroxylation	--
ENSG00000086061	130.916	132.101	130.994	424.977	400.799	398.54	210.57	212.633	210.517	553.347	535.825	535.992	197.128	202.497	203.526	465.394	460.381	460.052	4990	4989	5074	15461	18273	16268	8096	8001	7564	19261	27806	20250	7781	7282	7330	21271	18746	17606	DNAJA1	DnaJ heat shock protein family (Hsp40) member A1 [Source:HGNC Symbol;Acc:HGNC:5229]	Genetic Information Processing	Folding, sorting and degradation	ko04141//Protein processing in endoplasmic reticulum	K09502	GO:0005634//nucleus;GO:0005737//cytoplasm;GO:0005739//mitochondrion;GO:0005783//endoplasmic reticulum;GO:0005829//cytosol;GO:0015630//microtubule cytoskeleton;GO:0016020//membrane;GO:0043231//intracellular membrane-bounded organelle;GO:0048471//perinuclear region of cytoplasm;GO:0070062//extracellular exosome;GO:0098554//cytoplasmic side of endoplasmic reticulum membrane	GO:0001664//G protein-coupled receptor binding;GO:0001671//ATPase activator activity;GO:0005515//protein binding;GO:0005524//ATP binding;GO:0030544//Hsp70 protein binding;GO:0030957//Tat protein binding;GO:0031072//heat shock protein binding;GO:0031625//ubiquitin protein ligase binding;GO:0046872//metal ion binding;GO:0050750//low-density lipoprotein particle receptor binding;GO:0051082//unfolded…	GO:0006457//protein folding;GO:0006986//response to unfolded protein;GO:0007283//spermatogenesis;GO:0009408//response to heat;GO:0030317//flagellated sperm motility;GO:0030521//androgen receptor signaling pathway;GO:0031397//negative regulation of protein ubiquitination;GO:0042026//protein refolding;GO:0043065//positive regulation of apoptotic process;GO:0043066//negative regulation of apoptotic …	--
ENSG00000086967	0.321	0.426	0.399	1.114	0.875	0.725	0.1	0.086	0.054	0.333	0.186	0.341	0.163	0.268	0.322	0.732	0.759	0.605	19	25	24	63	62	46	6	5	3	18	15	20	10	15	18	52	48	36	MYBPC2	myosin binding protein C2 [Source:HGNC Symbol;Acc:HGNC:7550]	-	-	-	-	GO:0005829//cytosol;GO:0032982//myosin filament	GO:0003779//actin binding;GO:0005515//protein binding;GO:0008307//structural constituent of muscle	GO:0007155//cell adhesion	--
ENSG00000087586	163.616	152.18	158.286	435.802	418.435	423.098	230.534	232.349	224.682	479.381	479.614	476.695	180.337	178.441	175.808	432.963	420.656	424.841	4727	4436	4693	12023	14696	13331	6793	6724	6164	12642	18632	13514	5506	4984	4882	15263	13022	12559	AURKA	aurora kinase A [Source:HGNC Symbol;Acc:HGNC:11393]	Cellular Processes;Organismal Systems	Cell growth and death;Endocrine system	ko04114//Oocyte meiosis;ko04914//Progesterone-mediated oocyte maturation	K11481;K11481	GO:0000776//kinetochore;GO:0000922//spindle pole;GO:0005634//nucleus;GO:0005654//nucleoplasm;GO:0005737//cytoplasm;GO:0005813//centrosome;GO:0005814//centriole;GO:0005815//microtubule organizing center;GO:0005819//spindle;GO:0005829//cytosol;GO:0005856//cytoskeleton;GO:0005874//microtubule;GO:0005876//spindle microtubule;GO:0005886//plasma membrane;GO:0005929//cilium;GO:0014069//postsynaptic dens…	GO:0000166//nucleotide binding;GO:0004672//protein kinase activity;GO:0004674//protein serine/threonine kinase activity;GO:0004712//protein serine/threonine/tyrosine kinase activity;GO:0005515//protein binding;GO:0005524//ATP binding;GO:0016301//kinase activity;GO:0016740//transferase activity;GO:0019901//protein kinase binding;GO:0031625//ubiquitin protein ligase binding;GO:0035175//histone kina…	GO:0000086//G2/M transition of mitotic cell cycle;GO:0000212//meiotic spindle organization;GO:0000226//microtubule cytoskeleton organization;GO:0000278//mitotic cell cycle;GO:0006468//protein phosphorylation;GO:0006915//apoptotic process;GO:0007049//cell cycle;GO:0007051//spindle organization;GO:0007052//mitotic spindle organization;GO:0007057//spindle assembly involved in female meiosis I;GO:000…	--
ENSG00000090402	5.747	5.413	5.646	12.994	12.336	11.264	0.863	0.605	0.998	3.38	3.841	3.257	1.818	1.748	2.617	11.264	10.896	9.898	541	530	567	1195	1403	1192	86	59	58	305	425	319	186	163	201	1241	1099	982	SI	sucrase-isomaltase [Source:HGNC Symbol;Acc:HGNC:10856]	Metabolism;Organismal Systems;Metabolism;Metabolism	Global and overview maps;Digestive system;Carbohydrate metabolism;Carbohydrate metabolism	ko01100//Metabolic pathways;ko04973//Carbohydrate digestion and absorption;ko00500//Starch and sucrose metabolism;ko00052//Galactose metabolism	K01203;K01203;K01203;K01203	GO:0005794//Golgi apparatus;GO:0005886//plasma membrane;GO:0005903//brush border;GO:0016020//membrane;GO:0016324//apical plasma membrane;GO:0070062//extracellular exosome;GO:0110165//cellular anatomical entity	GO:0003824//catalytic activity;GO:0004553//hydrolase activity, hydrolyzing O-glycosyl compounds;GO:0004558//alpha-1,4-glucosidase activity;GO:0004574//oligo-1,6-glucosidase activity;GO:0004575//sucrose alpha-glucosidase activity;GO:0016787//hydrolase activity;GO:0016798//hydrolase activity, acting on glycosyl bonds;GO:0030246//carbohydrate binding;GO:0090599//alpha-glucosidase activity	GO:0005975//carbohydrate metabolic process;GO:0005987//sucrose catabolic process;GO:0008152//metabolic process;GO:0044245//polysaccharide digestion	--
ENSG00000096384	942.851	949.309	943.712	2901.074	2866.636	2847.793	1413.339	1433.579	1415.707	3516.819	3526.841	3550.194	1123.748	1134.379	1126.887	3020.878	3055.098	3018.38	39600	39504	40278	116308	144030	128111	59879	59443	56052	134922	201726	147842	48877	44952	44720	152165	137099	127305	HSP90AB1	heat shock protein 90 alpha family class B member 1 [Source:HGNC Symbol;Acc:HGNC:5258]	Human Diseases;Environmental Information Processing;Human Diseases;Human Diseases;Human Diseases;Organismal Systems;Genetic Information Processing;Cellular Processes;Organismal Systems;Human Diseases;Organismal Systems;Organismal Systems;Human Diseases;Organismal Systems;Organismal Systems	Cancer: overview;Signal transduction;Infectious disease: bacterial;Cardiovascular disease;Cancer: overview;Immune system;Folding, sorting and degradation;Cell growth and death;Endocrine system;Cardiovascular disease;Immune system;Endocrine system;Cancer: specific types;Immune system;Immune system	ko05200//Pathways in cancer;ko04151//PI3K-Akt signaling pathway;ko05132//Salmonella infection;ko05417//Lipid and atherosclerosis;ko05207//Chemical carcinogenesis - receptor activation;ko04621//NOD-like receptor signaling pathway;ko04141//Protein processing in endoplasmic reticulum;ko04217//Necroptosis;ko04915//Estrogen signaling pathway;ko05418//Fluid shear stress and atherosclerosis;ko04659//Th1…	K04079;K04079;K04079;K04079;K04079;K04079;K04079;K04079;K04079;K04079;K04079;K04079;K04079;K04079;K04079	GO:0005576//extracellular region;GO:0005634//nucleus;GO:0005654//nucleoplasm;GO:0005737//cytoplasm;GO:0005739//mitochondrion;GO:0005829//cytosol;GO:0005886//plasma membrane;GO:0008180//COP9 signalosome;GO:0009986//cell surface;GO:0016020//membrane;GO:0032991//protein-containing complex;GO:0034751//aryl hydrocarbon receptor complex;GO:0034774//secretory granule lumen;GO:0042470//melanosome;GO:0043…	GO:0000166//nucleotide binding;GO:0003723//RNA binding;GO:0003725//double-stranded RNA binding;GO:0005515//protein binding;GO:0005524//ATP binding;GO:0016887//ATP hydrolysis activity;GO:0019887//protein kinase regulator activity;GO:0019899//enzyme binding;GO:0019900//kinase binding;GO:0019901//protein kinase binding;GO:0023026//MHC class II protein complex binding;GO:0030235//nitric-oxide synthas…	GO:0001890//placenta development;GO:0006457//protein folding;GO:0006986//response to unfolded protein;GO:0007004//telomere maintenance via telomerase;GO:0010033//response to organic substance;GO:0019062//virion attachment to host cell;GO:0021955//central nervous system neuron axonogenesis;GO:0030010//establishment of cell polarity;GO:0030511//positive regulation of transforming growth factor beta…	--
ENSG00000100591	56.778	57.568	55.064	215.358	216.058	211.927	100.255	97.16	99.136	271.562	266.873	259.13	85.981	86.164	89.669	224.746	212.404	217.508	1179	1159	1151	4400	5574	4903	2131	2015	1984	5368	7814	5540	1884	1728	1797	5765	4869	4737	AHSA1	activator of HSP90 ATPase activity 1 [Source:HGNC Symbol;Acc:HGNC:1189]	-	-	-	-	GO:0005737//cytoplasm;GO:0005783//endoplasmic reticulum;GO:0005829//cytosol;GO:0070062//extracellular exosome	GO:0001671//ATPase activator activity;GO:0005515//protein binding;GO:0045296//cadherin binding;GO:0051087//chaperone binding;GO:0051879//Hsp90 protein binding	GO:0006457//protein folding;GO:0032781//positive regulation of ATPase activity	--
ENSG00000105287	11.101	11.409	10.573	23.052	24.614	24.766	9.02	7.38	7.945	21.252	21.539	26.357	8.52	10.689	10.495	24.264	22.636	24.095	433	426	451	982	1176	1081	336	316	324	826	1334	1038	423	382	382	1179	1029	998	PRKD2	protein kinase D2 [Source:HGNC Symbol;Acc:HGNC:17293]	Human Diseases;Environmental Information Processing;Organismal Systems	Cancer: overview;Signal transduction;Endocrine system	ko05208//Chemical carcinogenesis - reactive oxygen species;ko04015//Rap1 signaling pathway;ko04925//Aldosterone synthesis and secretion	K06070;K06070;K06070	GO:0005634//nucleus;GO:0005654//nucleoplasm;GO:0005737//cytoplasm;GO:0005794//Golgi apparatus;GO:0005829//cytosol;GO:0005886//plasma membrane;GO:0016020//membrane	GO:0000166//nucleotide binding;GO:0004672//protein kinase activity;GO:0004674//protein serine/threonine kinase activity;GO:0004697//protein kinase C activity;GO:0004698//calcium-dependent protein kinase C activity;GO:0005080//protein kinase C binding;GO:0005515//protein binding;GO:0005524//ATP binding;GO:0016301//kinase activity;GO:0016740//transferase activity;GO:0046872//metal ion binding;GO:01…	GO:0001525//angiogenesis;GO:0001938//positive regulation of endothelial cell proliferation;GO:0002250//adaptive immune response;GO:0002376//immune system process;GO:0006468//protein phosphorylation;GO:0007155//cell adhesion;GO:0010595//positive regulation of endothelial cell migration;GO:0016310//phosphorylation;GO:0018105//peptidyl-serine phosphorylation;GO:0018107//peptidyl-threonine phosphoryl…	--
ENSG00000105514	9.097	10.195	8.551	19.243	18.99	18.839	2.939	2.98	3.629	7.212	6.387	7.036	6.097	6.783	6.925	16.37	15.031	15.435	634	704	601	1280	1583	1406	194.01	205	229	459	606	486	440	446	456	1368	1119	1080	RAB3D	RAB3D, member RAS oncogene family [Source:HGNC Symbol;Acc:HGNC:9779]	Organismal Systems	Digestive system	ko04972//Pancreatic secretion	K07884	GO:0005768//endosome;GO:0005881//cytoplasmic microtubule;GO:0005886//plasma membrane;GO:0008021//synaptic vesicle;GO:0016020//membrane;GO:0031982//vesicle;GO:0035577//azurophil granule membrane;GO:0042588//zymogen granule;GO:0070062//extracellular exosome;GO:0099503//secretory vesicle	GO:0000166//nucleotide binding;GO:0003924//GTPase activity;GO:0005515//protein binding;GO:0005525//GTP binding;GO:0030742//GTP-dependent protein binding;GO:0031489//myosin V binding	GO:0006886//intracellular protein transport;GO:0006887//exocytosis;GO:0006904//vesicle docking involved in exocytosis;GO:0009306//protein secretion;GO:0015031//protein transport;GO:0017157//regulation of exocytosis;GO:0018125//peptidyl-cysteine methylation;GO:0045453//bone resorption;GO:0072659//protein localization to plasma membrane;GO:1903307//positive regulation of regulated secretory pathway	--
ENSG00000105993	49.997	49.288	52.908	129.628	131.176	126.924	71.116	75.235	70.49	163.629	162.444	171.469	68.119	62.408	68.744	140.201	162.198	141.027	1645	1611	1707	3926	4910	4260	2389	2471	2250	4514	6859	5134	2218	1909	2024	5336	5011	4484	DNAJB6	DnaJ heat shock protein family (Hsp40) member B6 [Source:HGNC Symbol;Acc:HGNC:14888]	-	-	-	-	GO:0005634//nucleus;GO:0005654//nucleoplasm;GO:0005737//cytoplasm;GO:0005829//cytosol;GO:0016020//membrane;GO:0030018//Z disc;GO:0048471//perinuclear region of cytoplasm	GO:0001671//ATPase activator activity;GO:0003677//DNA binding;GO:0005515//protein binding;GO:0030544//Hsp70 protein binding;GO:0031072//heat shock protein binding;GO:0042802//identical protein binding;GO:0044183//protein folding chaperone;GO:0051082//unfolded protein binding;GO:0051087//chaperone binding	GO:0006457//protein folding;GO:0030036//actin cytoskeleton organization;GO:0030198//extracellular matrix organization;GO:0032880//regulation of protein localization;GO:0034504//protein localization to nucleus;GO:0043154//negative regulation of cysteine-type endopeptidase activity involved in apoptotic process;GO:0045109//intermediate filament organization;GO:0045892//negative regulation of transc…	--
ENSG00000106211	15.191	13.356	13.561	89.587	93.55	97.307	22.74	20.38	24.303	83.521	84.189	84.42	16.937	17.678	15.745	87.776	75.863	82.352	194	169	176	1092	1429	1331	293	257	292	971	1461	1067	224	213	190	1343	1035	1055	HSPB1	heat shock protein family B (small) member 1 [Source:HGNC Symbol;Acc:HGNC:5246]	Environmental Information Processing;Human Diseases;Environmental Information Processing	Signal transduction;Infectious disease: parasitic;Signal transduction	ko04010//MAPK signaling pathway;ko05146//Amoebiasis;ko04370//VEGF signaling pathway	K04455;K04455;K04455	GO:0000502//proteasome complex;GO:0001533//cornified envelope;GO:0005615//extracellular space;GO:0005634//nucleus;GO:0005737//cytoplasm;GO:0005819//spindle;GO:0005829//cytosol;GO:0005856//cytoskeleton;GO:0005886//plasma membrane;GO:0005925//focal adhesion;GO:0030018//Z disc;GO:0043292//contractile fiber;GO:0070062//extracellular exosome;GO:1904115//axon cytoplasm	GO:0003723//RNA binding;GO:0005080//protein kinase C binding;GO:0005515//protein binding;GO:0008426//protein kinase C inhibitor activity;GO:0019901//protein kinase binding;GO:0042802//identical protein binding;GO:0042803//protein homodimerization activity;GO:0043130//ubiquitin binding;GO:0044183//protein folding chaperone;GO:0061629//RNA polymerase II-specific DNA-binding transcription factor bin…	GO:0001895//retina homeostasis;GO:0001932//regulation of protein phosphorylation;GO:0006446//regulation of translational initiation;GO:0006469//negative regulation of protein kinase activity;GO:0006986//response to unfolded protein;GO:0009615//response to virus;GO:0010506//regulation of autophagy;GO:0032731//positive regulation of interleukin-1 beta production;GO:0032760//positive regulation of t…	--
ENSG00000107201	6.528	7.615	8.074	17.876	17.748	19.111	3.624	3.979	3.709	7.691	7.486	7.636	5.67	5.195	5.035	13.869	15.347	15.287	458.62	513.57	552.24	1184.43	1461.98	1399.95	232.5	271	246	473.13	694.7	504	390.49	335.39	341.73	1134.46	1147.19	1042.28	RIGI	RNA sensor RIG-I [Source:HGNC Symbol;Acc:HGNC:19102]	Human Diseases;Human Diseases;Human Diseases;Human Diseases;Human Diseases;Human Diseases;Human Diseases;Environmental Information Processing;Organismal Systems;Organismal Systems	Infectious disease: viral;Infectious disease: viral;Infectious disease: viral;Infectious disease: viral;Infectious disease: viral;Infectious disease: viral;Infectious disease: viral;Signal transduction;Immune system;Immune system	ko05168//Herpes simplex virus 1 infection;ko05171//Coronavirus disease - COVID-19;ko05169//Epstein-Barr virus infection;ko05164//Influenza A;ko05161//Hepatitis B;ko05160//Hepatitis C;ko05162//Measles;ko04064//NF-kappa B signaling pathway;ko04622//RIG-I-like receptor signaling pathway;ko04623//Cytosolic DNA-sensing pathway	K12646;K12646;K12646;K12646;K12646;K12646;K12646;K12646;K12646;K12646	GO:0005737//cytoplasm;GO:0005829//cytosol;GO:0005856//cytoskeleton;GO:0005886//plasma membrane;GO:0005923//bicellular tight junction;GO:0015629//actin cytoskeleton;GO:0016020//membrane;GO:0032587//ruffle membrane;GO:0042995//cell projection;GO:0070161//anchoring junction;GO:1990904//ribonucleoprotein complex	GO:0000166//nucleotide binding;GO:0003676//nucleic acid binding;GO:0003690//double-stranded DNA binding;GO:0003723//RNA binding;GO:0003724//RNA helicase activity;GO:0003725//double-stranded RNA binding;GO:0003727//single-stranded RNA binding;GO:0004386//helicase activity;GO:0005515//protein binding;GO:0005524//ATP binding;GO:0005525//GTP binding;GO:0008270//zinc ion binding;GO:0016787//hydrolase …	GO:0002230//positive regulation of defense response to virus by host;GO:0002376//immune system process;GO:0002735//positive regulation of myeloid dendritic cell cytokine production;GO:0002753//cytoplasmic pattern recognition receptor signaling pathway;GO:0009597//detection of virus;GO:0009615//response to virus;GO:0010467//gene expression;GO:0010628//positive regulation of gene expression;GO:0030…	--
ENSG00000109971	765.307	764.897	764.268	3319.899	3319.734	3272.468	682.911	693.577	680.596	4158.607	4103.09	4065.425	691.462	683.333	674.259	3621.054	3499.608	3554.351	28284	28000	28613	117591	147410	130038	25370	25169	23560	140791	207080	149350	26394	23769	23383	161109	138684	132269	HSPA8	heat shock protein family A (Hsp70) member 8 [Source:HGNC Symbol;Acc:HGNC:5241]	Environmental Information Processing;Human Diseases;Cellular Processes;Human Diseases;Genetic Information Processing;Human Diseases;Organismal Systems;Genetic Information Processing;Human Diseases;Organismal Systems;Organismal Systems;Human Diseases	Signal transduction;Neurodegenerative disease;Transport and catabolism;Cardiovascular disease;Folding, sorting and degradation;Infectious disease: viral;Endocrine system;Transcription;Infectious disease: parasitic;Immune system;Aging;Infectious disease: bacterial	ko04010//MAPK signaling pathway;ko05020//Prion disease;ko04144//Endocytosis;ko05417//Lipid and atherosclerosis;ko04141//Protein processing in endoplasmic reticulum;ko05162//Measles;ko04915//Estrogen signaling pathway;ko03040//Spliceosome;ko05145//Toxoplasmosis;ko04612//Antigen processing and presentation;ko04213//Longevity regulating pathway - multiple species;ko05134//Legionellosis	K03283;K03283;K03283;K03283;K03283;K03283;K03283;K03283;K03283;K03283;K03283;K03283	GO:0000974//Prp19 complex;GO:0005576//extracellular region;GO:0005615//extracellular space;GO:0005634//nucleus;GO:0005654//nucleoplasm;GO:0005681//spliceosomal complex;GO:0005730//nucleolus;GO:0005737//cytoplasm;GO:0005764//lysosome;GO:0005765//lysosomal membrane;GO:0005770//late endosome;GO:0005776//autophagosome;GO:0005829//cytosol;GO:0005886//plasma membrane;GO:0005925//focal adhesion;GO:00160…	GO:0000166//nucleotide binding;GO:0001664//G protein-coupled receptor binding;GO:0001786//phosphatidylserine binding;GO:0003723//RNA binding;GO:0005515//protein binding;GO:0005524//ATP binding;GO:0016787//hydrolase activity;GO:0016887//ATP hydrolysis activity;GO:0019899//enzyme binding;GO:0023026//MHC class II protein complex binding;GO:0030674//protein-macromolecule adaptor activity;GO:0031072//…	GO:0000398//mRNA splicing, via spliceosome;GO:0006397//mRNA processing;GO:0006457//protein folding;GO:0006914//autophagy;GO:0006986//response to unfolded protein;GO:0008380//RNA splicing;GO:0009267//cellular response to starvation;GO:0031647//regulation of protein stability;GO:0042026//protein refolding;GO:0043254//regulation of protein-containing complex assembly;GO:0044788//modulation by host o…	--
ENSG00000110172	116.266	111.708	108.014	297.779	291.259	293.071	164.199	165.635	158.695	389.464	397.925	394.733	159.547	159.889	159.926	327.467	324.92	340.593	2969	2832	2925	7397	8864	7818	4177	4025	3734	8951	12821	9491	4088	3809	3879	10286	8875	8606	CHORDC1	cysteine and histidine rich domain containing 1 [Source:HGNC Symbol;Acc:HGNC:14525]	-	-	-	-	GO:0005575//cellular_component	GO:0005515//protein binding;GO:0005524//ATP binding;GO:0008270//zinc ion binding;GO:0043531//ADP binding;GO:0046872//metal ion binding;GO:0051879//Hsp90 protein binding	GO:0010824//regulation of centrosome duplication;GO:0051298//centrosome duplication;GO:0061077//chaperone-mediated protein folding;GO:1900034//regulation of cellular response to heat;GO:2000299//negative regulation of Rho-dependent protein serine/threonine kinase activity	--
ENSG00000112186	8.099	8.153	8.762	27.496	27.335	26.623	5.818	6.962	7.128	17.237	14.392	15.919	7.15	7.123	6.413	23.3	26.383	24.188	292	309	328	1043	1235	1081	232	284	253	579	794	615	285	235	236	1103	1043	971	CAP2	cyclase associated actin cytoskeleton regulatory protein 2 [Source:HGNC Symbol;Acc:HGNC:20039]	-	-	-	-	GO:0005737//cytoplasm;GO:0005886//plasma membrane;GO:0014069//postsynaptic density;GO:0016020//membrane	GO:0003779//actin binding;GO:0005515//protein binding;GO:0008179//adenylate cyclase binding;GO:0042802//identical protein binding	GO:0000902//cell morphogenesis;GO:0007010//cytoskeleton organization;GO:0007015//actin filament organization;GO:0007163//establishment or maintenance of cell polarity;GO:0007165//signal transduction;GO:0007190//activation of adenylate cyclase activity;GO:0019933//cAMP-mediated signaling;GO:0099140//presynaptic actin cytoskeleton organization	--
ENSG00000112319	0.347	0.468	0.4	1.092	1.204	1.282	0.046	0.096	0.04	0.404	0.502	0.306	0.436	0.29	0.337	0.97	1.072	1.371	33	36	32	98	129	121	3	9	2	31	56	29	26	19	22	108	94	100	EYA4	EYA transcriptional coactivator and phosphatase 4 [Source:HGNC Symbol;Acc:HGNC:3522]	-	-	-	-	GO:0005634//nucleus;GO:0005737//cytoplasm	GO:0004721//phosphoprotein phosphatase activity;GO:0004725//protein tyrosine phosphatase activity;GO:0005515//protein binding;GO:0016787//hydrolase activity;GO:0046872//metal ion binding	GO:0006281//DNA repair;GO:0006325//chromatin organization;GO:0006974//cellular response to DNA damage stimulus;GO:0007275//multicellular organism development;GO:0007601//visual perception;GO:0009653//anatomical structure morphogenesis;GO:0030154//cell differentiation;GO:0045739//positive regulation of DNA repair;GO:0048839//inner ear development;GO:0048856//anatomical structure development;GO:200…	--
ENSG00000112983	43.319	42.606	41.532	107.139	102.442	104.959	26.422	27.548	27.657	78.609	81.73	80.917	35.455	37.859	37.663	108.118	108.377	105.881	2020	1983	2041	4628	5671	5196	1249	1244	1192	3319	5064	3640	1690	1597	1594	5943	5184	4828	BRD8	bromodomain containing 8 [Source:HGNC Symbol;Acc:HGNC:19874]	-	-	-	-	GO:0000786//nucleosome;GO:0000812//Swr1 complex;GO:0005634//nucleus;GO:0005654//nucleoplasm;GO:0005739//mitochondrion;GO:0035267//NuA4 histone acetyltransferase complex	GO:0005515//protein binding;GO:0030374//nuclear receptor coactivator activity;GO:0046966//thyroid hormone receptor binding	GO:0006325//chromatin organization;GO:0007166//cell surface receptor signaling pathway;GO:0016573//histone acetylation;GO:0042981//regulation of apoptotic process;GO:0043967//histone H4 acetylation;GO:0043968//histone H2A acetylation;GO:0045893//positive regulation of transcription, DNA-templated;GO:0045944//positive regulation of transcription by RNA polymerase II;GO:0051726//regulation of cell …	--
ENSG00000112984	62.999	57.916	60.894	135.608	139.667	135.695	61.036	62.601	60.751	140.845	142.627	143.26	59.957	59.849	60.35	134.688	131.341	135.495	3179	2901	3148	6462	8401	7237	3043	3048	2838	6373	9633	7087	3140	2846	2862	8175	7019	6845	KIF20A	kinesin family member 20A [Source:HGNC Symbol;Acc:HGNC:9787]	-	-	-	-	GO:0005634//nucleus;GO:0005654//nucleoplasm;GO:0005737//cytoplasm;GO:0005794//Golgi apparatus;GO:0005819//spindle;GO:0005856//cytoskeleton;GO:0005871//kinesin complex;GO:0005874//microtubule;GO:0030496//midbody;GO:0045171//intercellular bridge	GO:0000166//nucleotide binding;GO:0003774//cytoskeletal motor activity;GO:0003777//microtubule motor activity;GO:0005515//protein binding;GO:0005524//ATP binding;GO:0008017//microtubule binding;GO:0016887//ATP hydrolysis activity;GO:0019901//protein kinase binding	GO:0000281//mitotic cytokinesis;GO:0001578//microtubule bundle formation;GO:0007018//microtubule-based movement;GO:0015031//protein transport;GO:0032465//regulation of cytokinesis;GO:0061952//midbody abscission	--
ENSG00000113721	1.577	0.765	2.527	2.934	4.279	4.996	0.219	0.429	0.204	1.272	1.044	0.872	0.567	1.354	0.865	2.939	2.836	2.356	88	71	90	165	251	198	20	27	13	40	59	53	39	36	24	155	123	124	PDGFRB	platelet derived growth factor receptor beta [Source:HGNC Symbol;Acc:HGNC:8804]	Human Diseases;Environmental Information Processing;Human Diseases;Environmental Information Processing;Environmental Information Processing;Environmental Information Processing;Cellular Processes;Environmental Information Processing;Cellular Processes;Environmental Information Processing;Human Diseases;Environmental Information Processing;Human Diseases;Human Diseases;Cellular Processes;Human Di…	Cancer: overview;Signal transduction;Infectious disease: viral;Signal transduction;Signal transduction;Signal transduction;Cell motility;Signal transduction;Cellular community - eukaryotes;Signal transduction;Cancer: overview;Signal transduction;Cancer: overview;Cancer: specific types;Cellular community - eukaryotes;Drug resistance: antineoplastic;Cancer: specific types;Cancer: specific types;Can…	ko05200//Pathways in cancer;ko04151//PI3K-Akt signaling pathway;ko05165//Human papillomavirus infection;ko04010//MAPK signaling pathway;ko04020//Calcium signaling pathway;ko04014//Ras signaling pathway;ko04810//Regulation of actin cytoskeleton;ko04015//Rap1 signaling pathway;ko04510//Focal adhesion;ko04630//JAK-STAT signaling pathway;ko05206//MicroRNAs in cancer;ko04072//Phospholipase D signaling…	K05089;K05089;K05089;K05089;K05089;K05089;K05089;K05089;K05089;K05089;K05089;K05089;K05089;K05089;K05089;K05089;K05089;K05089;K05089	GO:0005634//nucleus;GO:0005737//cytoplasm;GO:0005764//lysosome;GO:0005794//Golgi apparatus;GO:0005886//plasma membrane;GO:0005925//focal adhesion;GO:0016020//membrane;GO:0016324//apical plasma membrane;GO:0031410//cytoplasmic vesicle;GO:0043202//lysosomal lumen;GO:0043231//intracellular membrane-bounded organelle;GO:0043235//receptor complex	GO:0000166//nucleotide binding;GO:0004672//protein kinase activity;GO:0004713//protein tyrosine kinase activity;GO:0004714//transmembrane receptor protein tyrosine kinase activity;GO:0004992//platelet activating factor receptor activity;GO:0005017//platelet-derived growth factor-activated receptor activity;GO:0005019//platelet-derived growth factor beta-receptor activity;GO:0005102//signaling rec…	GO:0006468//protein phosphorylation;GO:0006935//chemotaxis;GO:0007165//signal transduction;GO:0007169//transmembrane receptor protein tyrosine kinase signaling pathway;GO:0007186//G protein-coupled receptor signaling pathway;GO:0008284//positive regulation of cell population proliferation;GO:0010863//positive regulation of phospholipase C activity;GO:0014068//positive regulation of phosphatidylin…	--
ENSG00000113889	23.985	23.095	22.463	57.977	53.457	51.769	6.886	6.999	6.473	15.241	15.074	15.026	11.066	10.108	10.065	41.182	38.844	39.238	892	885	822	2083	2446	2115	221	244	223	554	796	595	430	358	378	1837	1577	1579	KNG1	kininogen 1 [Source:HGNC Symbol;Acc:HGNC:6383]	Human Diseases;Environmental Information Processing;Cellular Processes;Environmental Information Processing;Environmental Information Processing;Human Diseases;Organismal Systems;Organismal Systems;Human Diseases	Cancer: overview;Signaling molecules and interaction;Cell motility;Signal transduction;Signal transduction;Infectious disease: parasitic;Sensory system;Immune system;Infectious disease: parasitic	ko05200//Pathways in cancer;ko04080//Neuroactive ligand-receptor interaction;ko04810//Regulation of actin cytoskeleton;ko04022//cGMP-PKG signaling pathway;ko04071//Sphingolipid signaling pathway;ko05142//Chagas disease;ko04750//Inflammatory mediator regulation of TRP channels;ko04610//Complement and coagulation cascades;ko05143//African trypanosomiasis	K03898;K03898;K03898;K03898;K03898;K03898;K03898;K03898;K03898	GO:0005576//extracellular region;GO:0005615//extracellular space;GO:0005788//endoplasmic reticulum lumen;GO:0005886//plasma membrane;GO:0031093//platelet alpha granule lumen;GO:0062023//collagen-containing extracellular matrix;GO:0070062//extracellular exosome;GO:0072562//blood microparticle	GO:0004869//cysteine-type endopeptidase inhibitor activity;GO:0005102//signaling receptor binding;GO:0005179//hormone activity;GO:0005515//protein binding;GO:0008201//heparin binding;GO:0008270//zinc ion binding;GO:0030414//peptidase inhibitor activity	GO:0006954//inflammatory response;GO:0007162//negative regulation of cell adhesion;GO:0007165//signal transduction;GO:0007204//positive regulation of cytosolic calcium ion concentration;GO:0007596//blood coagulation;GO:0007599//hemostasis;GO:0010466//negative regulation of peptidase activity;GO:0010951//negative regulation of endopeptidase activity;GO:0030195//negative regulation of blood coagula…	--
ENSG00000114416	140.071	134.242	153.514	312.514	312.66	303.729	109.582	107.294	103.305	286.724	282.167	282.487	126.614	126.519	127.83	325.517	345.205	325.901	5177	5010	5430	11328	14059	12376	4183	3979	3706	9811	14471	10533	4874	4443	4494	14750	13875	12318	FXR1	FMR1 autosomal homolog 1 [Source:HGNC Symbol;Acc:HGNC:4023]	-	-	-	-	GO:0005634//nucleus;GO:0005635//nuclear envelope;GO:0005730//nucleolus;GO:0005737//cytoplasm;GO:0005829//cytosol;GO:0005844//polysome;GO:0010494//cytoplasmic stress granule;GO:0014069//postsynaptic density;GO:0016020//membrane;GO:0030424//axon;GO:0030425//dendrite;GO:0030426//growth cone;GO:0035770//ribonucleoprotein granule;GO:0036464//cytoplasmic ribonucleoprotein granule;GO:0042995//cell proje…	GO:0003676//nucleic acid binding;GO:0003723//RNA binding;GO:0003729//mRNA binding;GO:0003730//mRNA 3'-UTR binding;GO:0005515//protein binding;GO:0033592//RNA strand annealing activity;GO:0035925//mRNA 3'-UTR AU-rich region binding;GO:0042803//protein homodimerization activity;GO:0045182//translation regulator activity;GO:0046982//protein heterodimerization activity;GO:0140693//molecular condensat…	GO:0000381//regulation of alternative mRNA splicing, via spliceosome;GO:0001934//positive regulation of protein phosphorylation;GO:0006417//regulation of translation;GO:0006915//apoptotic process;GO:0007283//spermatogenesis;GO:0007286//spermatid development;GO:0007517//muscle organ development;GO:0010608//posttranscriptional regulation of gene expression;GO:0017148//negative regulation of transla…	--
ENSG00000114626	1.975	2.207	2.116	5.283	5.419	5.26	0.615	0.652	0.559	2.105	1.657	1.773	1.204	1.201	0.985	3.947	4.324	4.721	63	70	64	158	207	181	20	21	17	62	73	56	40	36	30	150	146	152	ABTB1	ankyrin repeat and BTB domain containing 1 [Source:HGNC Symbol;Acc:HGNC:18275]	-	-	-	-	GO:0000151//ubiquitin ligase complex;GO:0005730//nucleolus;GO:0005737//cytoplasm;GO:0005829//cytosol;GO:0005886//plasma membrane	GO:0003746//translation elongation factor activity;GO:0005515//protein binding	GO:0006412//translation;GO:0006414//translational elongation	--
ENSG00000114698	2.735	2.652	1.444	5.744	5.752	5.285	0.752	0.853	1.775	2.614	3.472	2.491	1.971	2.164	2.325	4.478	5.279	5.343	79	86	51	126	170	150	24	37	41	85	112	88	43	48	54	166	154	136	PLSCR4	phospholipid scramblase 4 [Source:HGNC Symbol;Acc:HGNC:16497]	-	-	-	-	GO:0005886//plasma membrane;GO:0016020//membrane	GO:0005509//calcium ion binding;GO:0005515//protein binding;GO:0017124//SH3 domain binding;GO:0017128//phospholipid scramblase activity;GO:0019899//enzyme binding;GO:0042609//CD4 receptor binding	GO:0017121//plasma membrane phospholipid scrambling;GO:0071222//cellular response to lipopolysaccharide	--
ENSG00000115474	0.303	0.439	0.641	2.371	2.128	2.083	0.197	0.201	0.321	0.645	0.836	1.381	0.416	0.569	0.519	2.15	1.833	0.996	18	15	13	87	108	97	9	8	5	28	41	52	18	24	20	112	94	58	KCNJ13	potassium inwardly rectifying channel subfamily J member 13 [Source:HGNC Symbol;Acc:HGNC:6259]	Organismal Systems	Digestive system	ko04974//Protein digestion and absorption	K05006	GO:0005886//plasma membrane;GO:0016020//membrane	GO:0005242//inward rectifier potassium channel activity;GO:0005244//voltage-gated ion channel activity	GO:0006811//ion transport;GO:0006813//potassium ion transport;GO:0034220//ion transmembrane transport;GO:0034765//regulation of ion transmembrane transport;GO:0071805//potassium ion transmembrane transport;GO:0098655//cation transmembrane transport;GO:1990573//potassium ion import across plasma membrane	--
ENSG00000116039	0.14	0.122	0.171	0.727	0.736	0.894	0	0	0.066	0.081	0.35	0.502	0	0.045	0.236	0.377	0.508	1.096	4.39	3.8	3.57	21.46	27.61	30	0	0	1	2.31	14.95	11	0	1.32	7	14.18	17	34.48	ATP6V1B1	ATPase H+ transporting V1 subunit B1 [Source:HGNC Symbol;Acc:HGNC:853]	Metabolism;Human Diseases;Environmental Information Processing;Cellular Processes;Metabolism;Human Diseases;Organismal Systems;Human Diseases;Human Diseases;Organismal Systems	Global and overview maps;Infectious disease: viral;Signal transduction;Transport and catabolism;Energy metabolism;Immune disease;Nervous system;Infectious disease: bacterial;Infectious disease: bacterial;Excretory system	ko01100//Metabolic pathways;ko05165//Human papillomavirus infection;ko04150//mTOR signaling pathway;ko04145//Phagosome;ko00190//Oxidative phosphorylation;ko05323//Rheumatoid arthritis;ko04721//Synaptic vesicle cycle;ko05120//Epithelial cell signaling in Helicobacter pylori infection;ko05110//Vibrio cholerae infection;ko04966//Collecting duct acid secretion	K02147;K02147;K02147;K02147;K02147;K02147;K02147;K02147;K02147;K02147	GO:0000221//vacuolar proton-transporting V-type ATPase, V1 domain;GO:0005737//cytoplasm;GO:0005829//cytosol;GO:0005886//plasma membrane;GO:0005902//microvillus;GO:0008021//synaptic vesicle;GO:0016020//membrane;GO:0016323//basolateral plasma membrane;GO:0016324//apical plasma membrane;GO:0016328//lateral plasma membrane;GO:0016469//proton-transporting two-sector ATPase complex;GO:0016471//vacuolar…	GO:0000166//nucleotide binding;GO:0005515//protein binding;GO:0005524//ATP binding;GO:0015078//proton transmembrane transporter activity;GO:0044877//protein-containing complex binding;GO:0046961//proton-transporting ATPase activity, rotational mechanism	GO:0001503//ossification;GO:0003091//renal water homeostasis;GO:0003096//renal sodium ion transport;GO:0006693//prostaglandin metabolic process;GO:0006811//ion transport;GO:0006885//regulation of pH;GO:0007035//vacuolar acidification;GO:0007605//sensory perception of sound;GO:0010468//regulation of gene expression;GO:0016241//regulation of macroautophagy;GO:0030534//adult behavior;GO:0035812//ren…	--
ENSG00000116161	160.025	142.103	138.547	369.941	355.034	304.658	177.545	208.123	224.733	387.492	477.593	453.674	208.261	139.451	204.123	395.376	395.62	423.237	2142	2135	2254	5377	6537	5726	3593	3523	3427	6879	9591	7262	3260	2996	3151	7538	6539	6185	CACYBP	calcyclin binding protein [Source:HGNC Symbol;Acc:HGNC:30423]	Environmental Information Processing	Signal transduction	ko04310//Wnt signaling pathway	K04507	GO:0005634//nucleus;GO:0005641//nuclear envelope lumen;GO:0005654//nucleoplasm;GO:0005737//cytoplasm;GO:0005829//cytosol;GO:0019005//SCF ubiquitin ligase complex;GO:0030877//beta-catenin destruction complex;GO:0070062//extracellular exosome	GO:0005515//protein binding;GO:0015631//tubulin binding;GO:0019904//protein domain specific binding;GO:0031625//ubiquitin protein ligase binding;GO:0042803//protein homodimerization activity;GO:0044548//S100 protein binding	GO:0007507//heart development;GO:1990830//cellular response to leukemia inhibitory factor	--
ENSG00000117266	4.887	5.385	5.613	11.087	10.728	11.819	1.4	1.297	1.282	2.776	2.731	2.888	2.992	2.704	2.515	7.557	7.227	7.515	218	240	272	487	601	600	65	56	62	114	174	134	152	123	115	438	358	367	CDK18	cyclin dependent kinase 18 [Source:HGNC Symbol;Acc:HGNC:8751]	-	-	-	-	GO:0005575//cellular_component;GO:0005634//nucleus;GO:0005737//cytoplasm	GO:0000166//nucleotide binding;GO:0004672//protein kinase activity;GO:0004674//protein serine/threonine kinase activity;GO:0004693//cyclin-dependent protein serine/threonine kinase activity;GO:0005515//protein binding;GO:0005524//ATP binding;GO:0016301//kinase activity;GO:0016740//transferase activity;GO:0106310//protein serine kinase activity	GO:0000083//regulation of transcription involved in G1/S transition of mitotic cell cycle;GO:0006468//protein phosphorylation;GO:0016310//phosphorylation;GO:0051726//regulation of cell cycle	--
ENSG00000119630	4.036	3.752	4.376	9.389	8.487	9.606	2.88	2.537	3.22	8.759	9.619	10.001	4.541	3.254	4.06	9.232	10.154	9.637	114	104	126	253	283	291	82	71	86	226	364	280	133	87	108	313	307	274	PGF	placental growth factor [Source:HGNC Symbol;Acc:HGNC:8893]	Human Diseases;Environmental Information Processing;Environmental Information Processing;Environmental Information Processing;Environmental Information Processing;Cellular Processes	Cancer: overview;Signal transduction;Signal transduction;Signal transduction;Signal transduction;Cellular community - eukaryotes	ko05200//Pathways in cancer;ko04151//PI3K-Akt signaling pathway;ko04010//MAPK signaling pathway;ko04014//Ras signaling pathway;ko04015//Rap1 signaling pathway;ko04510//Focal adhesion	K16859;K16859;K16859;K16859;K16859;K16859	GO:0005576//extracellular region;GO:0005615//extracellular space;GO:0016020//membrane	GO:0005172//vascular endothelial growth factor receptor binding;GO:0005515//protein binding;GO:0008083//growth factor activity;GO:0008201//heparin binding;GO:0042056//chemoattractant activity;GO:0048018//receptor ligand activity	GO:0001525//angiogenesis;GO:0001666//response to hypoxia;GO:0001934//positive regulation of protein phosphorylation;GO:0001938//positive regulation of endothelial cell proliferation;GO:0002040//sprouting angiogenesis;GO:0007165//signal transduction;GO:0007267//cell-cell signaling;GO:0008284//positive regulation of cell population proliferation;GO:0030154//cell differentiation;GO:0038084//vascular…	--
ENSG00000120694	38.901	36.228	39.071	328.786	321.983	318.713	92.942	99.627	89.761	473.953	471.132	478.85	62.827	65.757	62.028	382.793	380.936	383.439	2259	2114	2311	18172	22454	19876	4939	5204	4476	23896	35817	26587	3659	3451	3310	26555	23506	22250	HSPH1	heat shock protein family H (Hsp110) member 1 [Source:HGNC Symbol;Acc:HGNC:16969]	Genetic Information Processing	Folding, sorting and degradation	ko04141//Protein processing in endoplasmic reticulum	K09485	GO:0005576//extracellular region;GO:0005634//nucleus;GO:0005654//nucleoplasm;GO:0005737//cytoplasm;GO:0005829//cytosol;GO:0005874//microtubule;GO:0032991//protein-containing complex;GO:0070062//extracellular exosome;GO:0071682//endocytic vesicle lumen	GO:0000166//nucleotide binding;GO:0000774//adenyl-nucleotide exchange factor activity;GO:0005515//protein binding;GO:0005524//ATP binding;GO:0043014//alpha-tubulin binding;GO:0140662//ATP-dependent protein folding chaperone	GO:0006457//protein folding;GO:0006986//response to unfolded protein;GO:0045345//positive regulation of MHC class I biosynthetic process;GO:0051085//chaperone cofactor-dependent protein refolding;GO:0051135//positive regulation of NK T cell activation	--
ENSG00000120885	70.571	72.05	67.267	195.926	196.175	213.921	87.542	97.846	93.986	211.552	201.183	204.278	63.624	72.975	70.302	212.866	194.751	204.858	928	905	871	2534	3345	2955	1216	1212	1227	2595	3778	2701	956	878	915	3297	2911	2736	CLU	clusterin [Source:HGNC Symbol;Acc:HGNC:2095]	Organismal Systems	Immune system	ko04610//Complement and coagulation cascades	K17252	GO:0005576//extracellular region;GO:0005615//extracellular space;GO:0005634//nucleus;GO:0005737//cytoplasm;GO:0005739//mitochondrion;GO:0005743//mitochondrial inner membrane;GO:0005783//endoplasmic reticulum;GO:0005794//Golgi apparatus;GO:0005829//cytosol;GO:0005856//cytoskeleton;GO:0009986//cell surface;GO:0016020//membrane;GO:0031093//platelet alpha granule lumen;GO:0031410//cytoplasmic vesicle…	GO:0001540//amyloid-beta binding;GO:0005102//signaling receptor binding;GO:0005515//protein binding;GO:0031625//ubiquitin protein ligase binding;GO:0044877//protein-containing complex binding;GO:0048156//tau protein binding;GO:0050750//low-density lipoprotein particle receptor binding;GO:0051082//unfolded protein binding;GO:0051087//chaperone binding;GO:0051787//misfolded protein binding;GO:01405…	GO:0000902//cell morphogenesis;GO:0001774//microglial cell activation;GO:0001836//release of cytochrome c from mitochondria;GO:0002376//immune system process;GO:0002434//immune complex clearance;GO:0006629//lipid metabolic process;GO:0006915//apoptotic process;GO:0006956//complement activation;GO:0006958//complement activation, classical pathway;GO:0009615//response to virus;GO:0010628//positive …	--
ENSG00000121075	0.849	1.481	1.164	2.45	2.312	2.262	0.329	0.285	0.583	1.029	0.822	1.263	0.696	0.32	0.511	2.181	3.02	2.324	45	53	66	116	135	126	11	15	21	40	60	60	27	15	22	129	103	119	TBX4	T-box transcription factor 4 [Source:HGNC Symbol;Acc:HGNC:11603]	-	-	-	-	GO:0000785//chromatin;GO:0005634//nucleus	GO:0000978//RNA polymerase II cis-regulatory region sequence-specific DNA binding;GO:0000981//DNA-binding transcription factor activity, RNA polymerase II-specific;GO:0003677//DNA binding;GO:0003700//DNA-binding transcription factor activity;GO:1990837//sequence-specific double-stranded DNA binding	GO:0001525//angiogenesis;GO:0001708//cell fate specification;GO:0002009//morphogenesis of an epithelium;GO:0006355//regulation of transcription, DNA-templated;GO:0006357//regulation of transcription by RNA polymerase II;GO:0030324//lung development;GO:0030326//embryonic limb morphogenesis;GO:0035108//limb morphogenesis;GO:0035116//embryonic hindlimb morphogenesis;GO:0045893//positive regulation o…	T-box
ENSG00000121858	1.619	1.694	2.261	5.837	5.634	5.233	0.465	0.394	0.393	2.817	2.37	2.022	0.6	0.928	0.979	5.876	3.699	4.994	48	49	66	164	192	166	14	12	11	75	87	53	18	27	22	202	116	148	TNFSF10	TNF superfamily member 10 [Source:HGNC Symbol;Acc:HGNC:11925]	Environmental Information Processing;Human Diseases;Human Diseases;Human Diseases;Human Diseases;Cellular Processes;Cellular Processes;Environmental Information Processing;Organismal Systems;Environmental Information Processing	Signaling molecules and interaction;Infectious disease: bacterial;Cardiovascular disease;Infectious disease: bacterial;Infectious disease: viral;Cell growth and death;Cell growth and death;Signal transduction;Immune system;Signaling molecules and interaction	ko04060//Cytokine-cytokine receptor interaction;ko05132//Salmonella infection;ko05417//Lipid and atherosclerosis;ko05130//Pathogenic Escherichia coli infection;ko05164//Influenza A;ko04217//Necroptosis;ko04210//Apoptosis;ko04068//FoxO signaling pathway;ko04650//Natural killer cell mediated cytotoxicity;ko04061//Viral protein interaction with cytokine and cytokine receptor	K04721;K04721;K04721;K04721;K04721;K04721;K04721;K04721;K04721;K04721	GO:0005576//extracellular region;GO:0005615//extracellular space;GO:0005886//plasma membrane;GO:0016020//membrane;GO:0070062//extracellular exosome	GO:0005102//signaling receptor binding;GO:0005125//cytokine activity;GO:0005164//tumor necrosis factor receptor binding;GO:0005515//protein binding;GO:0008270//zinc ion binding;GO:0032813//tumor necrosis factor receptor superfamily binding;GO:0042802//identical protein binding;GO:0045569//TRAIL binding;GO:0046872//metal ion binding	GO:0006915//apoptotic process;GO:0006955//immune response;GO:0007154//cell communication;GO:0007165//signal transduction;GO:0007267//cell-cell signaling;GO:0008584//male gonad development;GO:0023052//signaling;GO:0032868//response to insulin;GO:0043065//positive regulation of apoptotic process;GO:0043123//positive regulation of I-kappaB kinase/NF-kappaB signaling;GO:0043280//positive regulation o…	--
ENSG00000123933	5.564	4.944	5.457	13.104	12.174	13.745	2.057	1.576	2.224	4.981	5.338	5.027	3.427	3.248	3.331	9.294	10.586	9.366	313	298	339	701	825	863	132	99	121	276	428	317	194	195	165	653	619	559	MXD4	MAX dimerization protein 4 [Source:HGNC Symbol;Acc:HGNC:13906]	-	-	-	-	GO:0000785//chromatin;GO:0005634//nucleus;GO:0005654//nucleoplasm	GO:0000978//RNA polymerase II cis-regulatory region sequence-specific DNA binding;GO:0000981//DNA-binding transcription factor activity, RNA polymerase II-specific;GO:0003677//DNA binding;GO:0005515//protein binding;GO:0046983//protein dimerization activity	GO:0000122//negative regulation of transcription by RNA polymerase II;GO:0006357//regulation of transcription by RNA polymerase II	bHLH
ENSG00000125378	19.137	19.634	19.661	44.736	40.827	41.838	12.297	12.946	12.12	25.96	27.208	27.325	21.233	19.721	19.04	45.007	38.168	41.022	539	557	584	1213	1409	1289	361	365	332	675	1076	777	611	522	510	1458	1166	1122	BMP4	bone morphogenetic protein 4 [Source:HGNC Symbol;Acc:HGNC:1071]	Human Diseases;Environmental Information Processing;Environmental Information Processing;Cellular Processes;Human Diseases;Organismal Systems;Environmental Information Processing;Human Diseases	Cancer: overview;Signaling molecules and interaction;Signal transduction;Cellular community - eukaryotes;Cardiovascular disease;Endocrine system;Signal transduction;Cancer: specific types	ko05200//Pathways in cancer;ko04060//Cytokine-cytokine receptor interaction;ko04390//Hippo signaling pathway;ko04550//Signaling pathways regulating pluripotency of stem cells;ko05418//Fluid shear stress and atherosclerosis;ko04919//Thyroid hormone signaling pathway;ko04350//TGF-beta signaling pathway;ko05217//Basal cell carcinoma	K04662;K04662;K04662;K04662;K04662;K04662;K04662;K04662	GO:0005576//extracellular region;GO:0005615//extracellular space;GO:0005788//endoplasmic reticulum lumen	GO:0005125//cytokine activity;GO:0005515//protein binding;GO:0008083//growth factor activity;GO:0008201//heparin binding;GO:0039706//co-receptor binding;GO:0042056//chemoattractant activity;GO:0070700//BMP receptor binding	GO:0000122//negative regulation of transcription by RNA polymerase II;GO:0001501//skeletal system development;GO:0001503//ossification;GO:0001525//angiogenesis;GO:0001568//blood vessel development;GO:0001649//osteoblast differentiation;GO:0001656//metanephros development;GO:0001657//ureteric bud development;GO:0001658//branching involved in ureteric bud morphogenesis;GO:0001707//mesoderm formatio…	--
ENSG00000129151	0.381	0.346	0.188	0.998	1.112	1.246	0.227	0.232	0.04	0.793	0.812	0.623	0.331	0.202	0.081	0.986	0.999	1.443	10	9	5	25	36	35	6	6	1	19	29	17	9	5	2	31	28	38	BBOX1	gamma-butyrobetaine hydroxylase 1 [Source:HGNC Symbol;Acc:HGNC:964]	Metabolism;Metabolism	Global and overview maps;Amino acid metabolism	ko01100//Metabolic pathways;ko00310//Lysine degradation	K00471;K00471	GO:0005737//cytoplasm;GO:0005739//mitochondrion;GO:0005829//cytosol;GO:0070062//extracellular exosome	GO:0005506//iron ion binding;GO:0005515//protein binding;GO:0008270//zinc ion binding;GO:0008336//gamma-butyrobetaine dioxygenase activity;GO:0016491//oxidoreductase activity;GO:0042802//identical protein binding;GO:0046872//metal ion binding;GO:0051213//dioxygenase activity	GO:0045329//carnitine biosynthetic process	--
ENSG00000132386	1.652	1.95	1.918	7.929	6.656	6.646	0.881	0.914	0.628	1.807	1.959	1.799	1.681	1.976	2.167	5.169	4.541	5.022	37	39	43	157	172	144	21	16	14	39	55	38	39	43	44	123	104	107	SERPINF1	serpin family F member 1 [Source:HGNC Symbol;Acc:HGNC:8824]	Environmental Information Processing	Signal transduction	ko04310//Wnt signaling pathway	K19614	GO:0005576//extracellular region;GO:0005604//basement membrane;GO:0005615//extracellular space;GO:0030424//axon;GO:0042470//melanosome;GO:0043025//neuronal cell body;GO:0043203//axon hillock;GO:0048471//perinuclear region of cytoplasm;GO:0062023//collagen-containing extracellular matrix;GO:0070062//extracellular exosome	GO:0004867//serine-type endopeptidase inhibitor activity;GO:0005515//protein binding	GO:0001822//kidney development;GO:0007614//short-term memory;GO:0010447//response to acidic pH;GO:0010596//negative regulation of endothelial cell migration;GO:0010629//negative regulation of gene expression;GO:0010951//negative regulation of endopeptidase activity;GO:0010976//positive regulation of neuron projection development;GO:0014070//response to organic cyclic compound;GO:0016525//negative…	--
ENSG00000134057	161.604	149.874	152.414	467.694	450.769	448.725	226.687	224.979	216.634	466.89	472.35	447.457	197.166	203.559	198.143	483.429	460.017	464.289	3813	3509	3655	10671	12897	11471	5406	5228	4834	10109	15257	10469	4807	4514	4422	13806	11653	11121	CCNB1	cyclin B1 [Source:HGNC Symbol;Acc:HGNC:1579]	Human Diseases;Cellular Processes;Environmental Information Processing;Cellular Processes;Cellular Processes;Organismal Systems;Cellular Processes	Infectious disease: viral;Cell growth and death;Signal transduction;Cell growth and death;Cell growth and death;Endocrine system;Cell growth and death	ko05170//Human immunodeficiency virus 1 infection;ko04218//Cellular senescence;ko04068//FoxO signaling pathway;ko04114//Oocyte meiosis;ko04110//Cell cycle;ko04914//Progesterone-mediated oocyte maturation;ko04115//p53 signaling pathway	K05868;K05868;K05868;K05868;K05868;K05868;K05868	GO:0000922//spindle pole;GO:0000940//outer kinetochore;GO:0005634//nucleus;GO:0005654//nucleoplasm;GO:0005737//cytoplasm;GO:0005759//mitochondrial matrix;GO:0005813//centrosome;GO:0005815//microtubule organizing center;GO:0005829//cytosol;GO:0005856//cytoskeleton;GO:0016020//membrane;GO:0097125//cyclin B1-CDK1 complex	GO:0005113//patched binding;GO:0005515//protein binding;GO:0016538//cyclin-dependent protein serine/threonine kinase regulator activity;GO:0019901//protein kinase binding;GO:0044389//ubiquitin-like protein ligase binding;GO:0060090//molecular adaptor activity;GO:0061575//cyclin-dependent protein serine/threonine kinase activator activity	GO:0000079//regulation of cyclin-dependent protein serine/threonine kinase activity;GO:0000086//G2/M transition of mitotic cell cycle;GO:0001701//in utero embryonic development;GO:0006468//protein phosphorylation;GO:0007049//cell cycle;GO:0007052//mitotic spindle organization;GO:0007080//mitotic metaphase plate congression;GO:0010971//positive regulation of G2/M transition of mitotic cell cycle;G…	--
ENSG00000134853	1.055	1.404	0.986	2.362	2.863	2.604	1.046	0.986	1.486	3.182	3.824	2.394	1.327	1.613	1.151	3.806	3.22	2.542	103.44	110	105	168.87	252.48	205.4	95.01	82	91.12	171.92	305.31	183.1	119.94	97.97	90	271.68	250	232.68	PDGFRA	platelet derived growth factor receptor alpha [Source:HGNC Symbol;Acc:HGNC:8803]	Human Diseases;Environmental Information Processing;Environmental Information Processing;Cellular Processes;Environmental Information Processing;Environmental Information Processing;Human Diseases;Cellular Processes;Environmental Information Processing;Cellular Processes;Environmental Information Processing;Human Diseases;Environmental Information Processing;Human Diseases;Human Diseases;Cellular…	Cancer: overview;Signal transduction;Signal transduction;Transport and catabolism;Signal transduction;Signal transduction;Infectious disease: viral;Cell motility;Signal transduction;Cellular community - eukaryotes;Signal transduction;Cancer: overview;Signal transduction;Cancer: overview;Cancer: specific types;Cellular community - eukaryotes;Drug resistance: antineoplastic;Cancer: specific types;C…	ko05200//Pathways in cancer;ko04151//PI3K-Akt signaling pathway;ko04010//MAPK signaling pathway;ko04144//Endocytosis;ko04020//Calcium signaling pathway;ko04014//Ras signaling pathway;ko05163//Human cytomegalovirus infection;ko04810//Regulation of actin cytoskeleton;ko04015//Rap1 signaling pathway;ko04510//Focal adhesion;ko04630//JAK-STAT signaling pathway;ko05206//MicroRNAs in cancer;ko04072//Pho…	K04363;K04363;K04363;K04363;K04363;K04363;K04363;K04363;K04363;K04363;K04363;K04363;K04363;K04363;K04363;K04363;K04363;K04363;K04363;K04363	GO:0005634//nucleus;GO:0005654//nucleoplasm;GO:0005737//cytoplasm;GO:0005789//endoplasmic reticulum membrane;GO:0005794//Golgi apparatus;GO:0005886//plasma membrane;GO:0005902//microvillus;GO:0005929//cilium;GO:0009897//external side of plasma membrane;GO:0009986//cell surface;GO:0016020//membrane;GO:0030054//cell junction;GO:0032991//protein-containing complex;GO:0042995//cell projection;GO:0043…	GO:0000166//nucleotide binding;GO:0004672//protein kinase activity;GO:0004713//protein tyrosine kinase activity;GO:0004714//transmembrane receptor protein tyrosine kinase activity;GO:0005018//platelet-derived growth factor alpha-receptor activity;GO:0005021//vascular endothelial growth factor-activated receptor activity;GO:0005161//platelet-derived growth factor receptor binding;GO:0005515//prote…	GO:0001553//luteinization;GO:0001701//in utero embryonic development;GO:0001775//cell activation;GO:0002244//hematopoietic progenitor cell differentiation;GO:0006468//protein phosphorylation;GO:0006935//chemotaxis;GO:0007169//transmembrane receptor protein tyrosine kinase signaling pathway;GO:0007204//positive regulation of cytosolic calcium ion concentration;GO:0008210//estrogen metabolic proces…	--
ENSG00000134962	0.304	0.246	0.249	1.625	1.398	1.429	0.191	0.195	0.108	0.444	0.678	0.562	0.636	0.548	0.451	1.276	1.243	1.312	30	24	25	153	165	151	19	19	10	40	91	55	65	51	42	151	131	130	KLB	klotho beta [Source:HGNC Symbol;Acc:HGNC:15527]	Organismal Systems	Environmental adaptation	ko04714//Thermogenesis	K22404	GO:0005886//plasma membrane;GO:0016020//membrane	GO:0004553//hydrolase activity, hydrolyzing O-glycosyl compounds;GO:0005104//fibroblast growth factor receptor binding;GO:0005515//protein binding;GO:0017134//fibroblast growth factor binding	GO:0005975//carbohydrate metabolic process;GO:0008284//positive regulation of cell population proliferation;GO:0008543//fibroblast growth factor receptor signaling pathway;GO:0090080//positive regulation of MAPKKK cascade by fibroblast growth factor receptor signaling pathway	--
ENSG00000135549	5.51	6.011	6.349	12.508	13.367	12.401	4.74	6.364	4.459	11.085	11.997	12.835	5.361	4.191	3.766	12.689	14.102	14.695	128	144	149	272	352	295	102	121	92	230	353	276	117	90	84	347	311	315	PKIB	cAMP-dependent protein kinase inhibitor beta [Source:HGNC Symbol;Acc:HGNC:9018]	-	-	-	-	GO:0005634//nucleus;GO:0005737//cytoplasm	GO:0004860//protein kinase inhibitor activity;GO:0004862//cAMP-dependent protein kinase inhibitor activity;GO:0005515//protein binding	GO:0006469//negative regulation of protein kinase activity;GO:0032212//positive regulation of telomere maintenance via telomerase;GO:0051338//regulation of transferase activity;GO:0051973//positive regulation of telomerase activity;GO:1904355//positive regulation of telomere capping;GO:2000480//negative regulation of cAMP-dependent protein kinase activity	--
ENSG00000136040	3.43	3.657	3.735	18.523	19.812	17.79	1.087	0.882	0.81	5.039	5.51	5.871	2.345	2.329	1.807	17.226	15.445	17.182	412	415.63	410.55	2001.94	2499.76	2230.9	99	80	94	509	855	638.93	262.07	225.66	208	2038.79	1885.77	1804.84	PLXNC1	plexin C1 [Source:HGNC Symbol;Acc:HGNC:9106]	Organismal Systems	Development and regeneration	ko04360//Axon guidance	K06572	GO:0002116//semaphorin receptor complex;GO:0005886//plasma membrane;GO:0016020//membrane;GO:0150053//cerebellar climbing fiber to Purkinje cell synapse	GO:0005102//signaling receptor binding;GO:0005515//protein binding;GO:0017154//semaphorin receptor activity	GO:0007155//cell adhesion;GO:0007162//negative regulation of cell adhesion;GO:0008360//regulation of cell shape;GO:0030334//regulation of cell migration;GO:0043087//regulation of GTPase activity;GO:0050772//positive regulation of axonogenesis;GO:0071526//semaphorin-plexin signaling pathway;GO:1902287//semaphorin-plexin signaling pathway involved in axon guidance;GO:1905806//regulation of synapse …	--
ENSG00000136872	1.199	0.887	1.051	3.308	3.387	2.747	0.53	0.32	0.301	0.85	1.056	0.966	0.576	0.346	0.791	2.074	1.866	2.208	36	33	36	92	114	90	14	10	11	24	50	29	17	13	26	79	63	68	ALDOB	aldolase, fructose-bisphosphate B [Source:HGNC Symbol;Acc:HGNC:417]	Metabolism;Metabolism;Environmental Information Processing;Metabolism;Metabolism;Metabolism;Metabolism	Global and overview maps;Global and overview maps;Signal transduction;Global and overview maps;Carbohydrate metabolism;Carbohydrate metabolism;Carbohydrate metabolism	ko01100//Metabolic pathways;ko01200//Carbon metabolism;ko04066//HIF-1 signaling pathway;ko01230//Biosynthesis of amino acids;ko00010//Glycolysis / Gluconeogenesis;ko00051//Fructose and mannose metabolism;ko00030//Pentose phosphate pathway	K01623;K01623;K01623;K01623;K01623;K01623;K01623	GO:0005737//cytoplasm;GO:0005815//microtubule organizing center;GO:0005829//cytosol;GO:0005856//cytoskeleton;GO:0034451//centriolar satellite;GO:0070062//extracellular exosome	GO:0004332//fructose-bisphosphate aldolase activity;GO:0005515//protein binding;GO:0008092//cytoskeletal protein binding;GO:0016829//lyase activity;GO:0042802//identical protein binding;GO:0051117//ATPase binding;GO:0061609//fructose-1-phosphate aldolase activity;GO:0070061//fructose binding	GO:0006000//fructose metabolic process;GO:0006001//fructose catabolic process;GO:0006096//glycolytic process;GO:0006116//NADH oxidation;GO:0030388//fructose 1,6-bisphosphate metabolic process;GO:0032781//positive regulation of ATPase activity;GO:0061624//fructose catabolic process to hydroxyacetone phosphate and glyceraldehyde-3-phosphate;GO:0070072//vacuolar proton-transporting V-type ATPase com…	--
ENSG00000137440	1.621	1.954	1.285	5.19	6.513	6.35	1.786	1.688	1.385	4.044	3.341	3.044	1.739	1.432	1.335	3.605	4.848	5.293	36	43	29	110	173	151	40	37	29	82	101	67	40	30	28	96	115	118	FGFBP1	fibroblast growth factor binding protein 1 [Source:HGNC Symbol;Acc:HGNC:19695]	-	-	-	-	GO:0005576//extracellular region;GO:0005615//extracellular space;GO:0005886//plasma membrane;GO:0009986//cell surface;GO:0016020//membrane	GO:0005515//protein binding;GO:0008201//heparin binding;GO:0017134//fibroblast growth factor binding;GO:0019838//growth factor binding	GO:0007165//signal transduction;GO:0007267//cell-cell signaling;GO:0008285//negative regulation of cell population proliferation;GO:0008543//fibroblast growth factor receptor signaling pathway;GO:0045743//positive regulation of fibroblast growth factor receptor signaling pathway;GO:0051450//myoblast proliferation;GO:0090050//positive regulation of cell migration involved in sprouting angiogenesis…	--
ENSG00000137474	2.775	2.087	2.872	12.354	11.943	13.737	1.023	1.589	1.057	7.065	8.009	8.383	2.111	2.018	1.772	11.079	11.624	10.994	333	248	308	1289	1563	1581	121	139	114	625	1175	867	201	212	200	1437	1313	1222	MYO7A	myosin VIIA [Source:HGNC Symbol;Acc:HGNC:7606]	-	-	-	-	GO:0001750//photoreceptor outer segment;GO:0001917//photoreceptor inner segment;GO:0005737//cytoplasm;GO:0005765//lysosomal membrane;GO:0005829//cytosol;GO:0005856//cytoskeleton;GO:0005902//microvillus;GO:0005938//cell cortex;GO:0015629//actin cytoskeleton;GO:0016324//apical plasma membrane;GO:0016459//myosin complex;GO:0031477//myosin VII complex;GO:0031982//vesicle;GO:0032391//photoreceptor con…	GO:0000146//microfilament motor activity;GO:0000166//nucleotide binding;GO:0003774//cytoskeletal motor activity;GO:0003779//actin binding;GO:0005515//protein binding;GO:0005516//calmodulin binding;GO:0005524//ATP binding;GO:0019904//protein domain specific binding;GO:0030507//spectrin binding;GO:0042802//identical protein binding;GO:0043531//ADP binding;GO:0044877//protein-containing complex bind…	GO:0001845//phagolysosome assembly;GO:0006886//intracellular protein transport;GO:0006909//phagocytosis;GO:0007015//actin filament organization;GO:0007040//lysosome organization;GO:0007423//sensory organ development;GO:0007600//sensory perception;GO:0007601//visual perception;GO:0007605//sensory perception of sound;GO:0008104//protein localization;GO:0030030//cell projection organization;GO:00300…	--
ENSG00000138079	3.268	2.226	3.725	8.31	6.964	6.859	0.963	1.188	0.797	2.987	2.04	2.436	1.655	2.465	1.644	6.579	5.096	4.95	140.51	100.59	150.11	298.28	325.85	291.26	27.9	41.82	24.68	84.93	113.59	109.08	70.17	86.86	50.41	273.27	197.06	205.75	SLC3A1	solute carrier family 3 member 1 [Source:HGNC Symbol;Acc:HGNC:11025]	Organismal Systems	Digestive system	ko04974//Protein digestion and absorption	K14210	GO:0005774//vacuolar membrane;GO:0005886//plasma membrane;GO:0016020//membrane;GO:0016324//apical plasma membrane;GO:0031526//brush border membrane;GO:0070062//extracellular exosome	GO:0005515//protein binding;GO:0015171//amino acid transmembrane transporter activity;GO:0015174//basic amino acid transmembrane transporter activity;GO:0015184//L-cystine transmembrane transporter activity;GO:0044877//protein-containing complex binding;GO:0046982//protein heterodimerization activity	GO:0005975//carbohydrate metabolic process;GO:0006865//amino acid transport;GO:0010467//gene expression;GO:0015802//basic amino acid transport;GO:0015810//aspartate transmembrane transport;GO:0015811//L-cystine transport;GO:0015813//L-glutamate transmembrane transport;GO:1990822//basic amino acid transmembrane transport	--
ENSG00000140092	2.761	3.717	3.261	8.382	7.403	8.024	1.577	1.683	1.44	3.428	3.924	3.838	2.4	2.292	1.927	6.821	6.214	6.566	121	160	143	347	385	356	69	72	59	136	232	166	108	94	79	356	288	287	FBLN5	fibulin 5 [Source:HGNC Symbol;Acc:HGNC:3602]	-	-	-	-	GO:0005576//extracellular region;GO:0005615//extracellular space;GO:0031012//extracellular matrix;GO:0062023//collagen-containing extracellular matrix;GO:0070062//extracellular exosome;GO:0071953//elastic fiber	GO:0005178//integrin binding;GO:0005509//calcium ion binding;GO:0005515//protein binding;GO:0030023//extracellular matrix constituent conferring elasticity;GO:0042803//protein homodimerization activity	GO:0007155//cell adhesion;GO:0007160//cell-matrix adhesion;GO:0034394//protein localization to cell surface;GO:0046903//secretion;GO:0048251//elastic fiber assembly;GO:2000121//regulation of removal of superoxide radicals	--
ENSG00000140795	0.106	0.074	0.067	0.522	0.67	0.652	0.145	0.008	0.024	0.166	0.285	0.214	0.072	0.08	0.161	0.333	0.269	0.43	14	5	9	55	72	72	8	1	3	20	37.06	28	8	10	15	50	38	54	MYLK3	myosin light chain kinase 3 [Source:HGNC Symbol;Acc:HGNC:29826]	Environmental Information Processing;Cellular Processes;Cellular Processes;Environmental Information Processing;Organismal Systems;Environmental Information Processing;Organismal Systems;Organismal Systems;Organismal Systems	Signal transduction;Cell motility;Cellular community - eukaryotes;Signal transduction;Endocrine system;Signal transduction;Circulatory system;Immune system;Digestive system	ko04020//Calcium signaling pathway;ko04810//Regulation of actin cytoskeleton;ko04510//Focal adhesion;ko04022//cGMP-PKG signaling pathway;ko04921//Oxytocin signaling pathway;ko04371//Apelin signaling pathway;ko04270//Vascular smooth muscle contraction;ko04611//Platelet activation;ko04971//Gastric acid secretion	K00907;K00907;K00907;K00907;K00907;K00907;K00907;K00907;K00907	GO:0005737//cytoplasm;GO:0005829//cytosol;GO:0015629//actin cytoskeleton	GO:0000166//nucleotide binding;GO:0004672//protein kinase activity;GO:0004674//protein serine/threonine kinase activity;GO:0004683//calmodulin-dependent protein kinase activity;GO:0004687//myosin light chain kinase activity;GO:0005524//ATP binding;GO:0016301//kinase activity;GO:0016740//transferase activity	GO:0002528//regulation of vascular permeability involved in acute inflammatory response;GO:0006468//protein phosphorylation;GO:0016310//phosphorylation;GO:0045214//sarcomere organization;GO:0048769//sarcomerogenesis;GO:0055003//cardiac myofibril assembly;GO:0060298//positive regulation of sarcomere organization;GO:0071347//cellular response to interleukin-1	--
ENSG00000146411	0.22	0.312	0.162	0.523	0.468	0.426	0.054	0.017	0.021	0.111	0.259	0.134	0.046	0.062	0.206	0.31	0.361	0.475	20.15	28.29	15.08	45.75	51.25	41.74	4.95	1.52	1.78	9.3	32.25	12.13	4.33	5.39	17.8	34.01	35.29	43.65	SLC2A12	solute carrier family 2 member 12 [Source:HGNC Symbol;Acc:HGNC:18067]	-	-	-	-	GO:0005737//cytoplasm;GO:0005886//plasma membrane;GO:0012505//endomembrane system;GO:0016020//membrane;GO:0048471//perinuclear region of cytoplasm	GO:0005355//glucose transmembrane transporter activity;GO:0015293//symporter activity;GO:0022857//transmembrane transporter activity;GO:0055056//D-glucose transmembrane transporter activity	GO:0008643//carbohydrate transport;GO:0008645//hexose transmembrane transport;GO:0055085//transmembrane transport;GO:0072359//circulatory system development;GO:1904659//glucose transmembrane transport	--
ENSG00000149257	113.508	115.235	119.135	283.992	283.987	290.93	145.717	143.389	148.438	392.815	400.416	401.271	141.207	149.738	147.577	301.528	296.219	300.013	3807	3777	3985	9137	11390	10490	4937	4796	4718	12138	18374	13447.06	4931	4725	4692	12184	10705	10164	SERPINH1	serpin family H member 1 [Source:HGNC Symbol;Acc:HGNC:1546]	-	-	-	-	GO:0005581//collagen trimer;GO:0005615//extracellular space;GO:0005737//cytoplasm;GO:0005783//endoplasmic reticulum;GO:0005788//endoplasmic reticulum lumen;GO:0005793//endoplasmic reticulum-Golgi intermediate compartment;GO:0045121//membrane raft;GO:0062023//collagen-containing extracellular matrix	GO:0003723//RNA binding;GO:0004867//serine-type endopeptidase inhibitor activity;GO:0005515//protein binding;GO:0005518//collagen binding;GO:0051082//unfolded protein binding	GO:0003433//chondrocyte development involved in endochondral bone morphogenesis;GO:0006986//response to unfolded protein;GO:0010951//negative regulation of endopeptidase activity;GO:0030199//collagen fibril organization;GO:0032964//collagen biosynthetic process;GO:0051604//protein maturation	--
ENSG00000149742	1.067	0.957	0.911	2.964	2.813	2.497	0.535	0.26	0.246	0.901	0.812	1.064	0.795	1.002	0.789	1.63	2.118	1.844	39	35	36	110	129	104	21	10	9	32	43	41	32	32	29	76	88	72	SLC22A9	solute carrier family 22 member 9 [Source:HGNC Symbol;Acc:HGNC:16261]	-	-	-	-	GO:0005886//plasma membrane;GO:0016020//membrane;GO:0016323//basolateral plasma membrane	GO:0008514//organic anion transmembrane transporter activity;GO:0015347//sodium-independent organic anion transmembrane transporter activity;GO:0015636//short-chain fatty acid transmembrane transporter activity;GO:0022857//transmembrane transporter activity	GO:0006869//lipid transport;GO:0009914//hormone transport;GO:0015711//organic anion transport;GO:0015913//short-chain fatty acid import;GO:0043252//sodium-independent organic anion transport;GO:0055085//transmembrane transport	--
ENSG00000149972	0.084	0.021	0.016	0.228	0.181	0.267	0.016	0.034	0.011	0.086	0.125	0.137	0.049	0.07	0.106	0.457	0.204	0.203	6	2	1	15	14	22	1	2	1	7	15	12	4	4	7	35	15	18	CNTN5	contactin 5 [Source:HGNC Symbol;Acc:HGNC:2175]	-	-	-	-	GO:0005576//extracellular region;GO:0005886//plasma membrane;GO:0016020//membrane;GO:0030424//axon;GO:0042734//presynaptic membrane;GO:0098982//GABA-ergic synapse	GO:0005515//protein binding;GO:0098632//cell-cell adhesion mediator activity	GO:0007155//cell adhesion;GO:0007411//axon guidance;GO:0007420//brain development;GO:0007605//sensory perception of sound;GO:0098609//cell-cell adhesion;GO:0099054//presynapse assembly	--
ENSG00000150961	7.838	8.117	7.958	17.921	18.419	18.991	4.282	4.369	5.116	11.692	13.211	11.08	6.588	6.574	6.108	18.749	19.053	18.465	506	522	464	1036	1385	1241	283	268	289	620	1016	677	386	378	356	1300	1227	1111	SEC24D	SEC24 homolog D, COPII coat complex component [Source:HGNC Symbol;Acc:HGNC:10706]	Human Diseases;Genetic Information Processing	Infectious disease: bacterial;Folding, sorting and degradation	ko05130//Pathogenic Escherichia coli infection;ko04141//Protein processing in endoplasmic reticulum	K14007;K14007	GO:0005737//cytoplasm;GO:0005783//endoplasmic reticulum;GO:0005789//endoplasmic reticulum membrane;GO:0005829//cytosol;GO:0012507//ER to Golgi transport vesicle membrane;GO:0016020//membrane;GO:0030127//COPII vesicle coat;GO:0031410//cytoplasmic vesicle;GO:0043231//intracellular membrane-bounded organelle;GO:0070971//endoplasmic reticulum exit site	GO:0000149//SNARE binding;GO:0005515//protein binding;GO:0008270//zinc ion binding;GO:0046872//metal ion binding	GO:0001701//in utero embryonic development;GO:0006886//intracellular protein transport;GO:0006888//endoplasmic reticulum to Golgi vesicle-mediated transport;GO:0015031//protein transport;GO:0016192//vesicle-mediated transport;GO:0090110//COPII-coated vesicle cargo loading	--
ENSG00000151617	0.207	0.032	0.125	0.834	0.827	0.936	0.063	0.064	0.017	0.401	0.327	0.289	0.358	0.084	0.152	0.703	0.924	0.793	13	2	8	50	56	63	4	4	1	23	28	13	16	5	9	53	62	50	EDNRA	endothelin receptor type A [Source:HGNC Symbol;Acc:HGNC:3179]	Human Diseases;Environmental Information Processing;Environmental Information Processing;Environmental Information Processing;Environmental Information Processing;Organismal Systems;Organismal Systems	Cancer: overview;Signaling molecules and interaction;Signal transduction;Signal transduction;Signal transduction;Circulatory system;Endocrine system	ko05200//Pathways in cancer;ko04080//Neuroactive ligand-receptor interaction;ko04020//Calcium signaling pathway;ko04024//cAMP signaling pathway;ko04022//cGMP-PKG signaling pathway;ko04270//Vascular smooth muscle contraction;ko04924//Renin secretion	K04197;K04197;K04197;K04197;K04197;K04197;K04197	GO:0005886//plasma membrane;GO:0016020//membrane;GO:0071944//cell periphery	GO:0004435//phosphatidylinositol phospholipase C activity;GO:0004930//G protein-coupled receptor activity;GO:0004962//endothelin receptor activity;GO:0005515//protein binding	GO:0000278//mitotic cell cycle;GO:0001525//angiogenesis;GO:0001569//branching involved in blood vessel morphogenesis;GO:0001666//response to hypoxia;GO:0001701//in utero embryonic development;GO:0001974//blood vessel remodeling;GO:0001975//response to amphetamine;GO:0002027//regulation of heart rate;GO:0003094//glomerular filtration;GO:0003207//cardiac chamber formation;GO:0003220//left ventricul…	--
ENSG00000151929	13.171	14.825	11.849	84.164	83.777	83.396	23.157	25.886	26.117	93.32	91.703	94.695	21.004	17.206	17.132	82.523	79.457	83.793	532	597	495	3162	4016	3567	945	1007	970	3430	5033	3726	870	650	667	3966	3420	3342	BAG3	BAG cochaperone 3 [Source:HGNC Symbol;Acc:HGNC:939]	-	-	-	-	GO:0001725//stress fiber;GO:0005634//nucleus;GO:0005654//nucleoplasm;GO:0005737//cytoplasm;GO:0005829//cytosol;GO:0016020//membrane;GO:0016235//aggresome;GO:0030018//Z disc;GO:0101031//chaperone complex	GO:0000774//adenyl-nucleotide exchange factor activity;GO:0005515//protein binding;GO:0044877//protein-containing complex binding;GO:0045296//cadherin binding;GO:0045505//dynein intermediate chain binding;GO:0051087//chaperone binding;GO:0140597//protein carrier activity	GO:0000045//autophagosome assembly;GO:0006457//protein folding;GO:0006915//apoptotic process;GO:0008625//extrinsic apoptotic signaling pathway via death domain receptors;GO:0010658//striated muscle cell apoptotic process;GO:0010664//negative regulation of striated muscle cell apoptotic process;GO:0021510//spinal cord development;GO:0034605//cellular response to heat;GO:0034620//cellular response …	--
ENSG00000154930	8.562	7.948	9.433	33.93	33.234	34.329	4.118	4.423	4.757	9.874	8.788	9.646	6.074	5.924	6.023	24.829	24.282	24.21	509	468	568	1920	2353	2186	248	260	267	536	706	565	374	331	338	1768	1539	1442	ACSS1	acyl-CoA synthetase short chain family member 1 [Source:HGNC Symbol;Acc:HGNC:16091]	Metabolism;Metabolism;Metabolism;Metabolism;Metabolism;Metabolism	Global and overview maps;Global and overview maps;Carbohydrate metabolism;Carbohydrate metabolism;Carbohydrate metabolism;Carbohydrate metabolism	ko01100//Metabolic pathways;ko01200//Carbon metabolism;ko00010//Glycolysis / Gluconeogenesis;ko00620//Pyruvate metabolism;ko00640//Propanoate metabolism;ko00630//Glyoxylate and dicarboxylate metabolism	K01895;K01895;K01895;K01895;K01895;K01895	GO:0005739//mitochondrion;GO:0005759//mitochondrial matrix	GO:0000166//nucleotide binding;GO:0003987//acetate-CoA ligase activity;GO:0005515//protein binding;GO:0005524//ATP binding;GO:0016208//AMP binding;GO:0016405//CoA-ligase activity;GO:0016874//ligase activity;GO:0016878//acid-thiol ligase activity;GO:0050218//propionate-CoA ligase activity	GO:0006069//ethanol oxidation;GO:0006085//acetyl-CoA biosynthetic process;GO:0006629//lipid metabolic process;GO:0019413//acetate biosynthetic process;GO:0019427//acetyl-CoA biosynthetic process from acetate;GO:0019542//propionate biosynthetic process	--
ENSG00000157514	0.375	0.322	0.237	0.759	0.74	0.723	0.136	0.348	0.255	0.62	1.175	0.576	0.294	0.146	0.406	0.669	0.797	1.28	14	11	9	27	33	26	4	6	5	18	35	17	6	4	12	25	24	41	TSC22D3	TSC22 domain family member 3 [Source:HGNC Symbol;Acc:HGNC:3051]	-	-	-	-	GO:0005634//nucleus;GO:0005737//cytoplasm;GO:0005829//cytosol	GO:0005515//protein binding	GO:0006357//regulation of transcription by RNA polymerase II;GO:0006970//response to osmotic stress;GO:0070236//negative regulation of activation-induced cell death of T cells	TSC22
ENSG00000160570	7.937	8.103	8.627	25.923	23.162	23.46	5.509	6.026	6.325	24.285	22.155	22.725	8.048	8.786	7.141	24.629	21.544	24.484	246	251	273	757	857	781	174	185	183	660	917	663	257	256	209	910	692	742	DEDD2	death effector domain containing 2 [Source:HGNC Symbol;Acc:HGNC:24450]	-	-	-	-	GO:0005634//nucleus;GO:0005654//nucleoplasm;GO:0005730//nucleolus	GO:0003677//DNA binding;GO:0005515//protein binding;GO:0030159//signaling receptor complex adaptor activity	GO:0006396//RNA processing;GO:0006915//apoptotic process;GO:0008625//extrinsic apoptotic signaling pathway via death domain receptors;GO:0016075//rRNA catabolic process;GO:0019725//cellular homeostasis;GO:0030262//apoptotic nuclear changes;GO:0035556//intracellular signal transduction;GO:0042981//regulation of apoptotic process;GO:0045892//negative regulation of transcription, DNA-templated;GO:20…	--
ENSG00000162366	2.033	1.693	1.572	5.172	6.319	5.22	1.727	1.103	0.847	3.657	3.466	3.223	1.971	1.924	0.999	5.086	4.961	4.418	28	23	22	68	104	77	24	15	11	46	65	44	28	25	13	84	73	61	PDZK1IP1	PDZK1 interacting protein 1 [Source:HGNC Symbol;Acc:HGNC:16887]	-	-	-	-	GO:0016020//membrane;GO:0070062//extracellular exosome	GO:0005515//protein binding	-	--
ENSG00000162616	4.129	3.554	3.795	20.969	21.043	21.586	3.939	4.713	3.935	15.376	14.516	15.308	5.869	6.109	6.432	21.742	20.913	22.105	197	168	184	955	1201	1103	187	222	177	670	943	724	290	275	290	1244	1066	1059	DNAJB4	DnaJ heat shock protein family (Hsp40) member B4 [Source:HGNC Symbol;Acc:HGNC:14886]	-	-	-	-	GO:0005654//nucleoplasm;GO:0005737//cytoplasm;GO:0005829//cytosol;GO:0005886//plasma membrane;GO:0016020//membrane	GO:0001671//ATPase activator activity;GO:0005515//protein binding;GO:0051082//unfolded protein binding;GO:0051087//chaperone binding	GO:0000122//negative regulation of transcription by RNA polymerase II;GO:0006457//protein folding;GO:0006986//response to unfolded protein;GO:0009408//response to heat;GO:0051085//chaperone cofactor-dependent protein refolding	--
ENSG00000162645	2.109	1.652	1.977	10.43	10.068	9.834	2.04	2.488	2.034	5.484	5.926	5.19	1.538	1.34	1.548	8.958	8.407	8.721	138	110	135	647	786	693	134	154	122	323	522	331	102	84	94	686	591	566	GBP2	guanylate binding protein 2 [Source:HGNC Symbol;Acc:HGNC:4183]	Organismal Systems	Immune system	ko04621//NOD-like receptor signaling pathway	K20897	GO:0000139//Golgi membrane;GO:0005634//nucleus;GO:0005654//nucleoplasm;GO:0005737//cytoplasm;GO:0005794//Golgi apparatus;GO:0005829//cytosol;GO:0016020//membrane;GO:0030659//cytoplasmic vesicle membrane;GO:0031410//cytoplasmic vesicle;GO:0048471//perinuclear region of cytoplasm	GO:0000166//nucleotide binding;GO:0003924//GTPase activity;GO:0005515//protein binding;GO:0005525//GTP binding;GO:0016787//hydrolase activity;GO:0042802//identical protein binding;GO:0042803//protein homodimerization activity;GO:0140678//molecular function inhibitor activity	GO:0002218//activation of innate immune response;GO:0002376//immune system process;GO:0006955//immune response;GO:0034504//protein localization to nucleus;GO:0042742//defense response to bacterium;GO:0042832//defense response to protozoan;GO:0045087//innate immune response;GO:0050830//defense response to Gram-positive bacterium;GO:0050896//response to stimulus;GO:0051607//defense response to viru…	--
ENSG00000163141	0.276	0.26	0.163	0.759	0.554	0.599	0.158	0.302	0.397	0.394	0.832	0.6	0.381	0.253	0.317	1.454	0.894	1.024	15	14.01	9	34	29	23	7	13	13	19	51	30	18	13	13	72	52	36	BNIPL	BCL2 interacting protein like [Source:HGNC Symbol;Acc:HGNC:16976]	-	-	-	-	GO:0005634//nucleus;GO:0005737//cytoplasm;GO:0005829//cytosol	GO:0005515//protein binding;GO:0042802//identical protein binding	GO:0006915//apoptotic process;GO:0008285//negative regulation of cell population proliferation;GO:0040009//regulation of growth rate	--
ENSG00000163286	0.841	0.917	0.769	3.658	4.025	4.612	0.796	0.694	1.099	2.392	2.156	2.767	0.778	0.891	0.708	3.51	2.697	3.47	34.45	37.22	32	143.01	197.19	202.29	32.88	28.05	42.43	89.49	120.23	112.33	33.01	34.43	27.42	172.39	118.03	142.69	ALPG	alkaline phosphatase, germ cell [Source:HGNC Symbol;Acc:HGNC:441]	Metabolism;Metabolism;Metabolism	Global and overview maps;Metabolism of cofactors and vitamins;Metabolism of cofactors and vitamins	ko01100//Metabolic pathways;ko00790//Folate biosynthesis;ko00730//Thiamine metabolism	K01077;K01077;K01077	GO:0005576//extracellular region;GO:0005886//plasma membrane;GO:0016020//membrane	GO:0004035//alkaline phosphatase activity;GO:0016787//hydrolase activity;GO:0016791//phosphatase activity;GO:0046872//metal ion binding	GO:0016311//dephosphorylation	--
ENSG00000163536	0.646	0.925	0.83	1.673	1.448	2.014	0.19	0.524	0.161	1.157	1.164	0.921	0.185	0.605	0.535	1.241	1.388	1.251	17	16	23	42	46	51	6	11	4	25	37	24	6	10	11	28	39	31	SERPINI1	serpin family I member 1 [Source:HGNC Symbol;Acc:HGNC:8943]	-	-	-	-	GO:0005576//extracellular region;GO:0005615//extracellular space;GO:0031410//cytoplasmic vesicle;GO:0034774//secretory granule lumen;GO:0043025//neuronal cell body;GO:0043204//perikaryon;GO:0060205//cytoplasmic vesicle lumen;GO:0070062//extracellular exosome	GO:0004867//serine-type endopeptidase inhibitor activity;GO:0030414//peptidase inhibitor activity	GO:0007417//central nervous system development;GO:0007422//peripheral nervous system development;GO:0010466//negative regulation of peptidase activity;GO:0010951//negative regulation of endopeptidase activity;GO:0010976//positive regulation of neuron projection development	--
ENSG00000163581	0.746	1.077	0.817	1.844	2.047	2.994	0.626	0.317	0.605	1.472	1.16	1.165	0.627	0.596	1.151	2.021	2.182	2.057	39	50	39	92	128	147	33	15	25	38	81	57	32	24	51	118	112	97	SLC2A2	solute carrier family 2 member 2 [Source:HGNC Symbol;Acc:HGNC:11006]	Human Diseases;Organismal Systems;Organismal Systems;Organismal Systems;Human Diseases;Organismal Systems;Human Diseases;Human Diseases	Endocrine and metabolic disease;Endocrine system;Endocrine system;Endocrine system;Cancer: overview;Digestive system;Endocrine and metabolic disease;Endocrine and metabolic disease	ko04931//Insulin resistance;ko04922//Glucagon signaling pathway;ko04911//Insulin secretion;ko04917//Prolactin signaling pathway;ko05230//Central carbon metabolism in cancer;ko04973//Carbohydrate digestion and absorption;ko04930//Type II diabetes mellitus;ko04950//Maturity onset diabetes of the young	K07593;K07593;K07593;K07593;K07593;K07593;K07593;K07593	GO:0005737//cytoplasm;GO:0005886//plasma membrane;GO:0005903//brush border;GO:0005911//cell-cell junction;GO:0016020//membrane;GO:0016324//apical plasma membrane	GO:0005353//fructose transmembrane transporter activity;GO:0005354//galactose transmembrane transporter activity;GO:0005355//glucose transmembrane transporter activity;GO:0015149//hexose transmembrane transporter activity;GO:0022857//transmembrane transporter activity;GO:0033300//dehydroascorbic acid transmembrane transporter activity;GO:0055056//D-glucose transmembrane transporter activity	GO:0005975//carbohydrate metabolic process;GO:0008643//carbohydrate transport;GO:0015755//fructose transmembrane transport;GO:0015757//galactose transmembrane transport;GO:0035774//positive regulation of insulin secretion involved in cellular response to glucose stimulus;GO:0046323//glucose import;GO:0055085//transmembrane transport;GO:0070837//dehydroascorbic acid transport;GO:1904659//glucose t…	--
ENSG00000163898	20.152	18.978	18.588	53.028	47.505	46.556	9.237	9.381	9.744	20.031	20.214	19.917	13.228	13.517	14.416	39.951	37.557	39.155	986	923	948	2443	2945	2558	450	460	453	935	1397	1024.03	645	623	622	2504	2056	2059	LIPH	lipase H [Source:HGNC Symbol;Acc:HGNC:18483]	-	-	-	-	GO:0005576//extracellular region;GO:0005615//extracellular space;GO:0005886//plasma membrane;GO:0016020//membrane	GO:0004620//phospholipase activity;GO:0005515//protein binding;GO:0008201//heparin binding;GO:0016298//lipase activity;GO:0016787//hydrolase activity;GO:0016788//hydrolase activity, acting on ester bonds;GO:0052689//carboxylic ester hydrolase activity	GO:0006629//lipid metabolic process;GO:0006654//phosphatidic acid biosynthetic process;GO:0016042//lipid catabolic process	--
ENSG00000164070	13.098	14.196	13.792	43.672	46.222	42.528	11.976	14.209	13.429	50.781	51.729	54.015	16.164	17.218	17.811	53.908	52.847	55.128	945	952	912	2805	3647	3043	855	927	849.6	3031	4496	3396	1109	1069	1098	4322	3700	3593	HSPA4L	heat shock protein family A (Hsp70) member 4 like [Source:HGNC Symbol;Acc:HGNC:17041]	Genetic Information Processing	Folding, sorting and degradation	ko04141//Protein processing in endoplasmic reticulum	K09485	GO:0005634//nucleus;GO:0005737//cytoplasm;GO:0005829//cytosol	GO:0000166//nucleotide binding;GO:0005524//ATP binding;GO:0140662//ATP-dependent protein folding chaperone	GO:0006457//protein folding;GO:0006986//response to unfolded protein	--
ENSG00000164488	0.146	0.323	0.262	0.818	0.962	0.71	0.112	0.103	0.29	0.451	0.314	0.389	0.263	0.096	0.176	0.711	0.475	0.533	5	11	10	26	51	36	3	5	9	18	21	19	13	4	8	34	25	21	DACT2	dishevelled binding antagonist of beta catenin 2 [Source:HGNC Symbol;Acc:HGNC:21231]	-	-	-	-	GO:0005737//cytoplasm	GO:0005080//protein kinase C binding;GO:0005515//protein binding;GO:0008013//beta-catenin binding;GO:0008134//transcription factor binding;GO:0051018//protein kinase A binding;GO:0070097//delta-catenin binding	GO:0002244//hematopoietic progenitor cell differentiation;GO:0003382//epithelial cell morphogenesis;GO:0007162//negative regulation of cell adhesion;GO:0043588//skin development;GO:0072061//inner medullary collecting duct development;GO:1900108//negative regulation of nodal signaling pathway	--
ENSG00000165029	0.327	0.277	0.259	0.57	0.645	0.563	0.017	0.053	0.031	0.122	0.253	0.124	0.073	0.043	0.099	0.541	0.755	0.571	56	47	45	93	132	99	3	9	5	19	38	21	13	7	16	111	102	98	ABCA1	ATP binding cassette subfamily A member 1 [Source:HGNC Symbol;Acc:HGNC:29]	Human Diseases;Organismal Systems;Environmental Information Processing;Organismal Systems	Cardiovascular disease;Digestive system;Membrane transport;Digestive system	ko05417//Lipid and atherosclerosis;ko04979//Cholesterol metabolism;ko02010//ABC transporters;ko04975//Fat digestion and absorption	K05641;K05641;K05641;K05641	GO:0005768//endosome;GO:0005789//endoplasmic reticulum membrane;GO:0005794//Golgi apparatus;GO:0005886//plasma membrane;GO:0009897//external side of plasma membrane;GO:0009986//cell surface;GO:0016020//membrane;GO:0016323//basolateral plasma membrane;GO:0030139//endocytic vesicle;GO:0043231//intracellular membrane-bounded organelle;GO:0045121//membrane raft;GO:0045335//phagocytic vesicle;GO:00484…	GO:0000166//nucleotide binding;GO:0005102//signaling receptor binding;GO:0005515//protein binding;GO:0005524//ATP binding;GO:0005548//phospholipid transporter activity;GO:0008035//high-density lipoprotein particle binding;GO:0008320//protein transmembrane transporter activity;GO:0015485//cholesterol binding;GO:0016887//ATP hydrolysis activity;GO:0019905//syntaxin binding;GO:0031210//phosphatidylc…	GO:0002790//peptide secretion;GO:0006497//protein lipidation;GO:0006629//lipid metabolic process;GO:0006869//lipid transport;GO:0006911//phagocytosis, engulfment;GO:0007040//lysosome organization;GO:0007186//G protein-coupled receptor signaling pathway;GO:0007189//adenylate cyclase-activating G protein-coupled receptor signaling pathway;GO:0007584//response to nutrient;GO:0008202//steroid metabol…	--
ENSG00000166589	0.607	0.342	0.476	1.15	1.014	0.818	0.109	0.104	0.332	1.133	0.761	0.241	0.304	0.168	0.194	0.394	1.247	0.776	17	15	22	44	45	42	3	5	6	24	27	11	8	7	7	22	39	34	CDH16	cadherin 16 [Source:HGNC Symbol;Acc:HGNC:1755]	-	-	-	-	GO:0005886//plasma membrane;GO:0016020//membrane;GO:0016323//basolateral plasma membrane;GO:0070062//extracellular exosome	GO:0005509//calcium ion binding;GO:0005515//protein binding;GO:0046872//metal ion binding	GO:0007155//cell adhesion;GO:0007156//homophilic cell adhesion via plasma membrane adhesion molecules;GO:0016339//calcium-dependent cell-cell adhesion via plasma membrane cell adhesion molecules;GO:0098609//cell-cell adhesion	--
ENSG00000166825	0.831	0.654	0.768	2.304	2.245	1.722	0.247	0.471	0.264	0.728	0.732	0.62	0.545	0.405	0.598	1.58	1.401	1.489	50	39	47	120	132	111	15	28	15	40	60	37	34	23	34	114	91	90	ANPEP	alanyl aminopeptidase, membrane [Source:HGNC Symbol;Acc:HGNC:500]	Metabolism;Organismal Systems;Metabolism;Organismal Systems	Global and overview maps;Immune system;Metabolism of other amino acids;Endocrine system	ko01100//Metabolic pathways;ko04640//Hematopoietic cell lineage;ko00480//Glutathione metabolism;ko04614//Renin-angiotensin system	K11140;K11140;K11140;K11140	GO:0005615//extracellular space;GO:0005737//cytoplasm;GO:0005765//lysosomal membrane;GO:0005793//endoplasmic reticulum-Golgi intermediate compartment;GO:0005886//plasma membrane;GO:0009897//external side of plasma membrane;GO:0016020//membrane;GO:0030667//secretory granule membrane;GO:0070062//extracellular exosome	GO:0001618//virus receptor activity;GO:0004177//aminopeptidase activity;GO:0008233//peptidase activity;GO:0008237//metallopeptidase activity;GO:0008270//zinc ion binding;GO:0016787//hydrolase activity;GO:0038023//signaling receptor activity;GO:0042277//peptide binding;GO:0046872//metal ion binding;GO:0070006//metalloaminopeptidase activity	GO:0001525//angiogenesis;GO:0006508//proteolysis;GO:0030154//cell differentiation;GO:0043171//peptide catabolic process;GO:0046718//viral entry into host cell	--
ENSG00000166963	0.403	0.401	0.42	0.975	0.893	0.953	0.212	0.162	0.201	0.461	0.562	0.622	0.349	0.276	0.245	0.682	0.971	1.192	68	67	72	157	181	173	36	27	32	71	129	104	61	44	39	138	175	202	MAP1A	microtubule associated protein 1A [Source:HGNC Symbol;Acc:HGNC:6835]	-	-	-	-	GO:0005737//cytoplasm;GO:0005829//cytosol;GO:0005856//cytoskeleton;GO:0005874//microtubule;GO:0005875//microtubule associated complex;GO:0030424//axon;GO:0030425//dendrite;GO:0043005//neuron projection;GO:0043025//neuronal cell body;GO:0043194//axon initial segment;GO:0043198//dendritic shaft;GO:0044307//dendritic branch;GO:0045202//synapse;GO:0150001//primary dendrite;GO:1901588//dendritic micro…	GO:0003779//actin binding;GO:0005198//structural molecule activity;GO:0005515//protein binding;GO:0008017//microtubule binding;GO:0008093//cytoskeletal anchor activity;GO:0015631//tubulin binding;GO:0048156//tau protein binding	GO:0000226//microtubule cytoskeleton organization;GO:0007409//axonogenesis;GO:0007613//memory;GO:0008306//associative learning;GO:0016358//dendrite development;GO:0031114//regulation of microtubule depolymerization;GO:0032435//negative regulation of proteasomal ubiquitin-dependent protein catabolic process;GO:0048167//regulation of synaptic plasticity;GO:0050882//voluntary musculoskeletal movemen…	--
ENSG00000167711	2.664	2.652	2.595	24.234	25.411	24.733	0.22	0.443	0.452	3.764	4.166	3.963	1.501	1.273	1.128	16.4	16.706	15.219	100	98	99	868	1131	994	7	13	16	125	211	144	51	42	40	738	640	573	SERPINF2	serpin family F member 2 [Source:HGNC Symbol;Acc:HGNC:9075]	Organismal Systems	Immune system	ko04610//Complement and coagulation cascades	K03983	GO:0005576//extracellular region;GO:0005577//fibrinogen complex;GO:0005615//extracellular space;GO:0009986//cell surface;GO:0031093//platelet alpha granule lumen;GO:0062023//collagen-containing extracellular matrix;GO:0070062//extracellular exosome;GO:0072562//blood microparticle	GO:0002020//protease binding;GO:0004866//endopeptidase inhibitor activity;GO:0004867//serine-type endopeptidase inhibitor activity;GO:0005515//protein binding;GO:0030414//peptidase inhibitor activity;GO:0042803//protein homodimerization activity	GO:0002034//maintenance of blood vessel diameter homeostasis by renin-angiotensin;GO:0006953//acute-phase response;GO:0010033//response to organic substance;GO:0010466//negative regulation of peptidase activity;GO:0010757//negative regulation of plasminogen activation;GO:0010951//negative regulation of endopeptidase activity;GO:0030199//collagen fibril organization;GO:0032967//positive regulation…	--
ENSG00000168439	109.374	110.527	113.676	303.8	300.636	294.059	152.453	151.364	149.467	368.433	360.847	373.315	150.284	150.728	148.706	315.616	325.323	318.898	3834	3847	4053	10121	12581	11008	5379	5223	4919	11730	17179	12930	5460	4996	4897	13225	12149	11187	STIP1	stress induced phosphoprotein 1 [Source:HGNC Symbol;Acc:HGNC:11387]	Human Diseases	Neurodegenerative disease	ko05020//Prion disease	K09553	GO:0005634//nucleus;GO:0005737//cytoplasm;GO:0005794//Golgi apparatus;GO:0005829//cytosol;GO:0032991//protein-containing complex;GO:0101031//chaperone complex;GO:0120293//dynein axonemal particle	GO:0003723//RNA binding;GO:0005515//protein binding;GO:0051879//Hsp90 protein binding	GO:0098761//cellular response to interleukin-7	--
ENSG00000168679	16.546	15.629	15.342	35.399	33.069	31.44	7.791	7.491	6.667	15.557	14.893	16.082	11.066	9.135	10.015	29.463	29.382	25.98	506	485	505	1107	1271	1058	256	236	211	460	657	529	354	297	309	1171	1002	878	SLC16A4	solute carrier family 16 member 4 [Source:HGNC Symbol;Acc:HGNC:10925]	-	-	-	-	GO:0005886//plasma membrane;GO:0016020//membrane	GO:0005515//protein binding;GO:0008028//monocarboxylic acid transmembrane transporter activity;GO:0015293//symporter activity;GO:0022857//transmembrane transporter activity	GO:0015718//monocarboxylic acid transport;GO:0055085//transmembrane transport	--
ENSG00000170271	0.368	0.68	0.554	2.492	3.014	2.413	0.205	0.419	0.192	1.425	2.17	1.636	0.199	0.201	0.2	1.953	2.218	2.006	16	21	11	110	118	85	10	13	6	42	88	55	10	9	8	97	109	76	FAXDC2	fatty acid hydroxylase domain containing 2 [Source:HGNC Symbol;Acc:HGNC:1334]	-	-	-	-	GO:0005737//cytoplasm;GO:0016020//membrane	GO:0000254//C-4 methylsterol oxidase activity;GO:0005506//iron ion binding;GO:0005515//protein binding;GO:0016491//oxidoreductase activity	GO:0001934//positive regulation of protein phosphorylation;GO:0008610//lipid biosynthetic process;GO:0016126//sterol biosynthetic process;GO:0045654//positive regulation of megakaryocyte differentiation	--
ENSG00000170390	0.519	0.444	0.55	1.587	1.285	1.094	0.135	0.087	0.118	0.739	0.338	0.315	0.402	0.392	0.376	1.137	1.077	0.794	29	28	33	70	85	73	9	5	6	31	26	19	27	16	18	79	71	48	DCLK2	doublecortin like kinase 2 [Source:HGNC Symbol;Acc:HGNC:19002]	-	-	-	-	GO:0005737//cytoplasm;GO:0005856//cytoskeleton	GO:0000166//nucleotide binding;GO:0004672//protein kinase activity;GO:0004674//protein serine/threonine kinase activity;GO:0005515//protein binding;GO:0005524//ATP binding;GO:0008017//microtubule binding;GO:0016301//kinase activity;GO:0016740//transferase activity;GO:0106310//protein serine kinase activity	GO:0000226//microtubule cytoskeleton organization;GO:0006468//protein phosphorylation;GO:0016310//phosphorylation;GO:0018105//peptidyl-serine phosphorylation;GO:0021766//hippocampus development;GO:0021860//pyramidal neuron development;GO:0034504//protein localization to nucleus;GO:0035556//intracellular signal transduction;GO:1900181//negative regulation of protein localization to nucleus	--
ENSG00000171560	3.046	3.441	3.161	10.699	9.731	11.894	0.552	0.697	0.497	4.389	4.021	3.678	1.715	1.44	1.789	6.894	7.822	6.986	116	126	119	377	428	470	21	25	17	147	205	137	67	51	64	305	308	261	FGA	fibrinogen alpha chain [Source:HGNC Symbol;Acc:HGNC:3661]	Human Diseases;Organismal Systems;Organismal Systems;Organismal Systems	Infectious disease: viral;Immune system;Immune system;Immune system	ko05171//Coronavirus disease - COVID-19;ko04613//Neutrophil extracellular trap formation;ko04611//Platelet activation;ko04610//Complement and coagulation cascades	K03903;K03903;K03903;K03903	GO:0005576//extracellular region;GO:0005577//fibrinogen complex;GO:0005615//extracellular space;GO:0005783//endoplasmic reticulum;GO:0005788//endoplasmic reticulum lumen;GO:0005886//plasma membrane;GO:0009897//external side of plasma membrane;GO:0009986//cell surface;GO:0031091//platelet alpha granule;GO:0031093//platelet alpha granule lumen;GO:0062023//collagen-containing extracellular matrix;GO…	GO:0005102//signaling receptor binding;GO:0005198//structural molecule activity;GO:0005201//extracellular matrix structural constituent;GO:0005515//protein binding;GO:0046872//metal ion binding;GO:0050839//cell adhesion molecule binding	GO:0002250//adaptive immune response;GO:0002376//immune system process;GO:0007160//cell-matrix adhesion;GO:0007596//blood coagulation;GO:0007599//hemostasis;GO:0030168//platelet activation;GO:0031639//plasminogen activation;GO:0034116//positive regulation of heterotypic cell-cell adhesion;GO:0042730//fibrinolysis;GO:0043152//induction of bacterial agglutination;GO:0045087//innate immune response;…	--
ENSG00000171564	5.824	6.193	5.801	16.824	17.433	15.84	3.908	4.296	4.355	10.467	8.215	8.929	4.105	3.256	4.606	12.692	16.84	15.677	163	157	167	440	588	480	106	100	107	260	322	252	125	92.03	108	462	481	451	FGB	fibrinogen beta chain [Source:HGNC Symbol;Acc:HGNC:3662]	Human Diseases;Organismal Systems;Organismal Systems;Organismal Systems	Infectious disease: viral;Immune system;Immune system;Immune system	ko05171//Coronavirus disease - COVID-19;ko04613//Neutrophil extracellular trap formation;ko04611//Platelet activation;ko04610//Complement and coagulation cascades	K03904;K03904;K03904;K03904	GO:0005576//extracellular region;GO:0005577//fibrinogen complex;GO:0005615//extracellular space;GO:0005783//endoplasmic reticulum;GO:0005886//plasma membrane;GO:0005938//cell cortex;GO:0009897//external side of plasma membrane;GO:0009986//cell surface;GO:0031091//platelet alpha granule;GO:0031093//platelet alpha granule lumen;GO:0045202//synapse;GO:0062023//collagen-containing extracellular matri…	GO:0005102//signaling receptor binding;GO:0005198//structural molecule activity;GO:0005201//extracellular matrix structural constituent;GO:0005515//protein binding;GO:0050839//cell adhesion molecule binding;GO:0051087//chaperone binding	GO:0002250//adaptive immune response;GO:0002376//immune system process;GO:0007160//cell-matrix adhesion;GO:0007596//blood coagulation;GO:0007599//hemostasis;GO:0030168//platelet activation;GO:0031639//plasminogen activation;GO:0034116//positive regulation of heterotypic cell-cell adhesion;GO:0042730//fibrinolysis;GO:0043152//induction of bacterial agglutination;GO:0044320//cellular response to le…	--
ENSG00000173467	3.784	3.001	1.7	18.454	16.451	16.095	1.564	2.293	0.79	9.972	10.787	8.028	3.658	3.2	3.889	14.443	11.311	15.697	30	30	19	158	191	158	12	21	9	76	114	66	35	24	28	157	110	143	AGR3	anterior gradient 3, protein disulphide isomerase family member [Source:HGNC Symbol;Acc:HGNC:24167]	-	-	-	-	GO:0005783//endoplasmic reticulum;GO:0043231//intracellular membrane-bounded organelle	GO:0002162//dystroglycan binding;GO:0005515//protein binding	GO:0008150//biological_process;GO:0060548//negative regulation of cell death	--
ENSG00000177688	0.06	0	0.059	1.254	0.75	0.559	0.297	0.424	0.508	1.507	1.538	1.388	0.289	0	0.127	0.998	0.28	0.477	1	0	1	20	15	10	5	7	8	23	35	23	5	0	2	20	5	8	SUMO4	small ubiquitin like modifier 4 [Source:HGNC Symbol;Acc:HGNC:21181]	Human Diseases;Genetic Information Processing	Cardiovascular disease;Translation	ko05418//Fluid shear stress and atherosclerosis;ko03013//Nucleocytoplasmic transport	K12160;K12160	GO:0005634//nucleus;GO:0106068//SUMO ligase complex	GO:0003674//molecular_function;GO:0005515//protein binding;GO:0031386//protein tag;GO:0044389//ubiquitin-like protein ligase binding	GO:0016925//protein sumoylation;GO:0034599//cellular response to oxidative stress;GO:0043122//regulation of I-kappaB kinase/NF-kappaB signaling;GO:0043388//positive regulation of DNA binding;GO:0043392//negative regulation of DNA binding;GO:0045892//negative regulation of transcription, DNA-templated;GO:1900180//regulation of protein localization to nucleus	--
ENSG00000178573	0.295	0.285	0.474	0.699	0.684	0.822	0	0.01	0.01	0.146	0.084	0.067	0.055	0.02	0.075	0.334	0.386	0.657	31	27	36	68	78	86	0	1	1	14	12	7	6	2	6	42	37	45	MAF	MAF bZIP transcription factor [Source:HGNC Symbol;Acc:HGNC:6776]	Human Diseases;Organismal Systems;Human Diseases	Cancer: overview;Immune system;Immune disease	ko05202//Transcriptional misregulation in cancer;ko04658//Th1 and Th2 cell differentiation;ko05321//Inflammatory bowel disease	K09035;K09035;K09035	GO:0000785//chromatin;GO:0005634//nucleus;GO:0005737//cytoplasm;GO:0090575//RNA polymerase II transcription regulator complex	GO:0000978//RNA polymerase II cis-regulatory region sequence-specific DNA binding;GO:0000981//DNA-binding transcription factor activity, RNA polymerase II-specific;GO:0001228//DNA-binding transcription activator activity, RNA polymerase II-specific;GO:0003677//DNA binding;GO:0003700//DNA-binding transcription factor activity;GO:0005515//protein binding;GO:0042802//identical protein binding;GO:004…	GO:0000122//negative regulation of transcription by RNA polymerase II;GO:0002088//lens development in camera-type eye;GO:0006355//regulation of transcription, DNA-templated;GO:0006357//regulation of transcription by RNA polymerase II;GO:0006366//transcription by RNA polymerase II;GO:0010628//positive regulation of gene expression;GO:0030219//megakaryocyte differentiation;GO:0032330//regulation of…	TF_bZIP
ENSG00000179546	1.613	1.295	1.75	7.279	6.697	6.385	0.382	0.538	0.681	1.827	2.208	1.849	0.761	0.68	0.795	5.886	5.251	5.477	88	70	97	379	437	373	21	29	35	91	164	100	43	35	41	385	306	300	HTR1D	5-hydroxytryptamine receptor 1D [Source:HGNC Symbol;Acc:HGNC:5289]	Environmental Information Processing;Environmental Information Processing;Organismal Systems;Organismal Systems	Signaling molecules and interaction;Signal transduction;Nervous system;Sensory system	ko04080//Neuroactive ligand-receptor interaction;ko04024//cAMP signaling pathway;ko04726//Serotonergic synapse;ko04742//Taste transduction	K04153;K04153;K04153;K04153	GO:0005886//plasma membrane;GO:0016020//membrane;GO:0030425//dendrite;GO:0045202//synapse	GO:0004930//G protein-coupled receptor activity;GO:0004993//G protein-coupled serotonin receptor activity;GO:0030594//neurotransmitter receptor activity	GO:0006939//smooth muscle contraction;GO:0007165//signal transduction;GO:0007186//G protein-coupled receptor signaling pathway;GO:0007187//G protein-coupled receptor signaling pathway, coupled to cyclic nucleotide second messenger;GO:0007193//adenylate cyclase-inhibiting G protein-coupled receptor signaling pathway;GO:0007198//adenylate cyclase-inhibiting serotonin receptor signaling pathway;GO:0…	--
ENSG00000180089	1.172	1.38	0.913	4.144	4.409	4.56	0.726	0.544	0.673	1.444	2.008	1.626	1.65	1.035	1.189	3.298	3.611	2.821	24	28	19	81	108	100	15	11	13	27	56	33	35	20	23	81	79	58	TMEM86B	transmembrane protein 86B [Source:HGNC Symbol;Acc:HGNC:28448]	Metabolism;Metabolism	Global and overview maps;Lipid metabolism	ko01100//Metabolic pathways;ko00565//Ether lipid metabolism	K18575;K18575	GO:0005737//cytoplasm;GO:0005789//endoplasmic reticulum membrane;GO:0016020//membrane	GO:0005515//protein binding;GO:0016787//hydrolase activity;GO:0016803//ether hydrolase activity;GO:0042802//identical protein binding;GO:0047408//alkenylglycerophosphocholine hydrolase activity;GO:0047409//alkenylglycerophosphoethanolamine hydrolase activity	GO:0006629//lipid metabolic process;GO:0036151//phosphatidylcholine acyl-chain remodeling;GO:0046485//ether lipid metabolic process	--
ENSG00000184988	2.092	2.161	2.006	5.795	7.332	6.113	1.642	1.491	1.481	3.993	3.496	2.989	1.393	1.52	2.023	4.711	5.796	5.303	91	94	97	246	358	287	83	79	65	143	218	142	67	77	83	282	275	243	TMEM106A	transmembrane protein 106A [Source:HGNC Symbol;Acc:HGNC:28288]	-	-	-	-	GO:0005886//plasma membrane;GO:0016020//membrane	GO:0003674//molecular_function;GO:0005515//protein binding	GO:0002376//immune system process;GO:0008150//biological_process;GO:0032731//positive regulation of interleukin-1 beta production;GO:0032755//positive regulation of interleukin-6 production;GO:0032760//positive regulation of tumor necrosis factor production;GO:0035780//CD80 biosynthetic process;GO:0035781//CD86 biosynthetic process;GO:0042116//macrophage activation;GO:0043123//positive regulation…	--
ENSG00000186470	4.836	4.939	5.926	12.38	10.893	9.253	3.463	4.05	3.082	7.31	8.225	6.678	4.032	3.662	3.937	11.697	8.2	9.903	282.93	286.48	322.51	596.44	699.46	580.4	164.69	161	151.94	319.52	535.22	360	212	195.62	195.61	660.02	499.88	540.49	BTN3A2	butyrophilin subfamily 3 member A2 [Source:HGNC Symbol;Acc:HGNC:1139]	-	-	-	-	GO:0005886//plasma membrane;GO:0009897//external side of plasma membrane;GO:0016020//membrane	GO:0005102//signaling receptor binding;GO:0005515//protein binding	GO:0001817//regulation of cytokine production;GO:0002250//adaptive immune response;GO:0002376//immune system process;GO:0002456//T cell mediated immunity;GO:0032729//positive regulation of interferon-gamma production;GO:0050852//T cell receptor signaling pathway	--
ENSG00000187134	9.933	8.464	8.697	46.276	46.308	50.206	10.323	9.423	9.383	24.094	22.584	20.585	6.475	7.201	6.795	44.066	38.788	38.117	208.76	190.15	212.19	1034.44	1261.73	1207.23	226.86	213.42	194.25	488.79	708.01	480.42	165.32	156.3	134.33	1239.23	950.34	934.29	AKR1C1	aldo-keto reductase family 1 member C1 [Source:HGNC Symbol;Acc:HGNC:384]	Metabolism;Human Diseases;Metabolism;Metabolism	Global and overview maps;Cancer: overview;Xenobiotics biodegradation and metabolism;Lipid metabolism	ko01100//Metabolic pathways;ko05208//Chemical carcinogenesis - reactive oxygen species;ko00980//Metabolism of xenobiotics by cytochrome P450;ko00140//Steroid hormone biosynthesis	K00212;K00212;K00212;K00212	GO:0005737//cytoplasm;GO:0005829//cytosol;GO:0070062//extracellular exosome	GO:0004032//alditol:NADP+ 1-oxidoreductase activity;GO:0004033//aldo-keto reductase (NADP) activity;GO:0004303//estradiol 17-beta-dehydrogenase activity;GO:0005515//protein binding;GO:0016491//oxidoreductase activity;GO:0016655//oxidoreductase activity, acting on NAD(P)H, quinone or similar compound as acceptor;GO:0018636//phenanthrene 9,10-monooxygenase activity;GO:0030283//testosterone dehydrog…	GO:0001523//retinoid metabolic process;GO:0006629//lipid metabolic process;GO:0006693//prostaglandin metabolic process;GO:0006805//xenobiotic metabolic process;GO:0007586//digestion;GO:0008206//bile acid metabolic process;GO:0015721//bile acid and bile salt transport;GO:0030299//intestinal cholesterol absorption;GO:0030855//epithelial cell differentiation;GO:0042448//progesterone metabolic proces…	--
ENSG00000187889	0.344	0.328	0.207	0.421	0.735	0.66	0.038	0.019	0.041	0.147	0.351	0.309	0.185	0.061	0.081	0.685	0.644	0.438	18	17	11	21	46	37	2	1	2	7	25	16	10	3	4	43	36	23	FYB2	FYN binding protein 2 [Source:HGNC Symbol;Acc:HGNC:27295]	-	-	-	-	GO:0001772//immunological synapse;GO:0005886//plasma membrane;GO:0016020//membrane;GO:0045121//membrane raft	GO:0005515//protein binding	GO:0007229//integrin-mediated signaling pathway;GO:0033627//cell adhesion mediated by integrin;GO:0050852//T cell receptor signaling pathway;GO:0072659//protein localization to plasma membrane	--
ENSG00000189430	0.387	0.083	0.278	1.362	1.573	1.657	0.139	0	0.198	0.793	1.253	0.786	0.355	0.315	0.174	1.932	1.219	0.99	7	1	4	21	33	32	3	0	3	14	24	13	5	6	2	41	22	20	NCR1	natural cytotoxicity triggering receptor 1 [Source:HGNC Symbol;Acc:HGNC:6731]	Organismal Systems	Immune system	ko04650//Natural killer cell mediated cytotoxicity	K06741	GO:0005886//plasma membrane;GO:0016020//membrane;GO:0016514//SWI/SNF complex	GO:0005515//protein binding	GO:0006968//cellular defense response;GO:0007165//signal transduction;GO:0030101//natural killer cell activation;GO:0042269//regulation of natural killer cell mediated cytotoxicity	--
ENSG00000197181	2.828	2.106	2.329	5.006	5.475	5.267	0.831	0.67	1.274	2.536	2.697	2.793	1.94	1.847	2.318	5.604	5.25	4.947	224	164	193	392	533	463	68	55	96	190	305	228	165	145	176	553	463	405	PIWIL2	piwi like RNA-mediated gene silencing 2 [Source:HGNC Symbol;Acc:HGNC:17644]	-	-	-	-	GO:0005634//nucleus;GO:0005737//cytoplasm;GO:0010370//perinucleolar chromocenter;GO:0033391//chromatoid body;GO:0043186//P granule;GO:0071546//pi-body;GO:0097433//dense body;GO:1990923//PET complex	GO:0003676//nucleic acid binding;GO:0003723//RNA binding;GO:0003729//mRNA binding;GO:0004518//nuclease activity;GO:0004519//endonuclease activity;GO:0004521//endoribonuclease activity;GO:0005515//protein binding;GO:0016787//hydrolase activity;GO:0034584//piRNA binding;GO:0046872//metal ion binding;GO:0061980//regulatory RNA binding;GO:1905538//polysome binding	GO:0006417//regulation of translation;GO:0007283//spermatogenesis;GO:0030154//cell differentiation;GO:0030718//germ-line stem cell population maintenance;GO:0031047//gene silencing by RNA;GO:0034587//piRNA metabolic process;GO:0042754//negative regulation of circadian rhythm;GO:0043046//DNA methylation involved in gamete generation;GO:0045727//positive regulation of translation;GO:0048477//oogene…	--
ENSG00000197712	5.912	7.184	7.071	18.862	17.936	16.904	5.977	3.941	4.669	10.123	9.798	9.528	4.229	4.894	6.636	15.16	17.388	16.134	293	286	282	643	766	738	248	182	169	329	512	370	228	191	224	723	665	623	FAM114A1	family with sequence similarity 114 member A1 [Source:HGNC Symbol;Acc:HGNC:25087]	-	-	-	-	GO:0005654//nucleoplasm;GO:0005737//cytoplasm;GO:0005794//Golgi apparatus;GO:0005829//cytosol	GO:0005515//protein binding	-	--
ENSG00000198099	0.79	1.288	1.225	3.793	3.88	4.648	0.09	0.411	0.064	0.943	0.887	0.658	0.91	0.311	0.579	3.236	2.945	2.59	26	42	40	110	149	160	3	10	2	26	35	21	31	9	18	123	98	86	ADH4	alcohol dehydrogenase 4 (class II), pi polypeptide [Source:HGNC Symbol;Acc:HGNC:252]	Metabolism;Human Diseases;Metabolism;Metabolism;Metabolism;Metabolism;Metabolism;Metabolism;Metabolism	Global and overview maps;Endocrine and metabolic disease;Xenobiotics biodegradation and metabolism;Metabolism of cofactors and vitamins;Carbohydrate metabolism;Xenobiotics biodegradation and metabolism;Carbohydrate metabolism;Lipid metabolism;Amino acid metabolism	ko01100//Metabolic pathways;ko04936//Alcoholic liver disease;ko00980//Metabolism of xenobiotics by cytochrome P450;ko00830//Retinol metabolism;ko00010//Glycolysis / Gluconeogenesis;ko00982//Drug metabolism - cytochrome P450;ko00620//Pyruvate metabolism;ko00071//Fatty acid degradation;ko00350//Tyrosine metabolism	K13980;K13980;K13980;K13980;K13980;K13980;K13980;K13980;K13980	GO:0005654//nucleoplasm;GO:0005737//cytoplasm;GO:0005829//cytosol	GO:0003960//NADPH:quinone reductase activity;GO:0004022//alcohol dehydrogenase (NAD+) activity;GO:0004024//alcohol dehydrogenase activity, zinc-dependent;GO:0004032//alditol:NADP+ 1-oxidoreductase activity;GO:0004745//NAD-retinol dehydrogenase activity;GO:0005503//all-trans retinal binding;GO:0005515//protein binding;GO:0008270//zinc ion binding;GO:0016491//oxidoreductase activity;GO:0016620//oxi…	GO:0001523//retinoid metabolic process;GO:0006066//alcohol metabolic process;GO:0006067//ethanol metabolic process;GO:0006069//ethanol oxidation;GO:0006081//cellular aldehyde metabolic process;GO:0006629//lipid metabolic process;GO:0010430//fatty acid omega-oxidation;GO:0042572//retinol metabolic process;GO:0044281//small molecule metabolic process;GO:0046164//alcohol catabolic process;GO:0046294…	--
ENSG00000198203	1.766	0.982	1.203	5.258	4.183	5.052	0.535	0.34	0.555	2.115	2.246	1.254	0.935	0.805	0.693	3.439	4.096	4.256	67	37	42	147	172	156	15	14	21	58	66	40	30	28	28	106	124	124	SULT1C2	sulfotransferase family 1C member 2 [Source:HGNC Symbol;Acc:HGNC:11456]	-	-	-	-	GO:0005737//cytoplasm;GO:0005764//lysosome;GO:0005829//cytosol	GO:0004062//aryl sulfotransferase activity;GO:0005515//protein binding;GO:0008146//sulfotransferase activity;GO:0016740//transferase activity	GO:0009308//amine metabolic process;GO:0051923//sulfation	--
ENSG00000204388	44.606	47.251	47.189	829.101	866.857	889.874	457.007	472.864	475.314	1055.779	1151.517	1144.515	131.721	129.527	125.737	756.996	784.105	781.054	1845.39	1936.87	1983.93	32738.75	42895.61	39425.11	19071.22	19312.19	18536.5	39887.5	64858.77	46932.2	5643.19	5055.63	4915.07	37552.9	34653.59	32442.74	HSPA1B	heat shock protein family A (Hsp70) member 1B [Source:HGNC Symbol;Acc:HGNC:5233]	Environmental Information Processing;Human Diseases;Cellular Processes;Human Diseases;Genetic Information Processing;Human Diseases;Organismal Systems;Genetic Information Processing;Human Diseases;Organismal Systems;Organismal Systems;Human Diseases	Signal transduction;Neurodegenerative disease;Transport and catabolism;Cardiovascular disease;Folding, sorting and degradation;Infectious disease: viral;Endocrine system;Transcription;Infectious disease: parasitic;Immune system;Aging;Infectious disease: bacterial	ko04010//MAPK signaling pathway;ko05020//Prion disease;ko04144//Endocytosis;ko05417//Lipid and atherosclerosis;ko04141//Protein processing in endoplasmic reticulum;ko05162//Measles;ko04915//Estrogen signaling pathway;ko03040//Spliceosome;ko05145//Toxoplasmosis;ko04612//Antigen processing and presentation;ko04213//Longevity regulating pathway - multiple species;ko05134//Legionellosis	K03283;K03283;K03283;K03283;K03283;K03283;K03283;K03283;K03283;K03283;K03283;K03283	GO:0005576//extracellular region;GO:0005634//nucleus;GO:0005654//nucleoplasm;GO:0005737//cytoplasm;GO:0005739//mitochondrion;GO:0005783//endoplasmic reticulum;GO:0005813//centrosome;GO:0005814//centriole;GO:0005815//microtubule organizing center;GO:0005829//cytosol;GO:0005856//cytoskeleton;GO:0005925//focal adhesion;GO:0016234//inclusion body;GO:0016235//aggresome;GO:0016607//nuclear speck;GO:003…	GO:0000166//nucleotide binding;GO:0001618//virus receptor activity;GO:0001664//G protein-coupled receptor binding;GO:0003723//RNA binding;GO:0005102//signaling receptor binding;GO:0005515//protein binding;GO:0005524//ATP binding;GO:0016887//ATP hydrolysis activity;GO:0019899//enzyme binding;GO:0031072//heat shock protein binding;GO:0031625//ubiquitin protein ligase binding;GO:0042826//histone dea…	GO:0006402//mRNA catabolic process;GO:0006457//protein folding;GO:0008285//negative regulation of cell population proliferation;GO:0010628//positive regulation of gene expression;GO:0030308//negative regulation of cell growth;GO:0031396//regulation of protein ubiquitination;GO:0031397//negative regulation of protein ubiquitination;GO:0032436//positive regulation of proteasomal ubiquitin-dependent…	--
ENSG00000204389	57.079	52.094	56.052	1639.794	1652.245	1698.792	522.24	518.991	537.178	1170.389	1216.185	1212.009	197.245	198.164	191.447	1428.118	1396.813	1433.238	2251.61	2036.13	2245.07	61705.25	77919.38	71713.89	20767.77	20210.79	19968.49	42144.5	65283.21	47360.79	8055.8	7373.34	7129.93	67510.1	58826.4	56735.25	HSPA1A	heat shock protein family A (Hsp70) member 1A [Source:HGNC Symbol;Acc:HGNC:5232]	Environmental Information Processing;Human Diseases;Cellular Processes;Human Diseases;Genetic Information Processing;Human Diseases;Organismal Systems;Genetic Information Processing;Human Diseases;Organismal Systems;Organismal Systems;Human Diseases	Signal transduction;Neurodegenerative disease;Transport and catabolism;Cardiovascular disease;Folding, sorting and degradation;Infectious disease: viral;Endocrine system;Transcription;Infectious disease: parasitic;Immune system;Aging;Infectious disease: bacterial	ko04010//MAPK signaling pathway;ko05020//Prion disease;ko04144//Endocytosis;ko05417//Lipid and atherosclerosis;ko04141//Protein processing in endoplasmic reticulum;ko05162//Measles;ko04915//Estrogen signaling pathway;ko03040//Spliceosome;ko05145//Toxoplasmosis;ko04612//Antigen processing and presentation;ko04213//Longevity regulating pathway - multiple species;ko05134//Legionellosis	K03283;K03283;K03283;K03283;K03283;K03283;K03283;K03283;K03283;K03283;K03283;K03283	GO:0005576//extracellular region;GO:0005615//extracellular space;GO:0005634//nucleus;GO:0005654//nucleoplasm;GO:0005737//cytoplasm;GO:0005739//mitochondrion;GO:0005783//endoplasmic reticulum;GO:0005813//centrosome;GO:0005814//centriole;GO:0005815//microtubule organizing center;GO:0005829//cytosol;GO:0005856//cytoskeleton;GO:0005925//focal adhesion;GO:0008180//COP9 signalosome;GO:0016234//inclusio…	GO:0000166//nucleotide binding;GO:0001618//virus receptor activity;GO:0001664//G protein-coupled receptor binding;GO:0003714//transcription corepressor activity;GO:0003723//RNA binding;GO:0005102//signaling receptor binding;GO:0005515//protein binding;GO:0005524//ATP binding;GO:0016887//ATP hydrolysis activity;GO:0019899//enzyme binding;GO:0031072//heat shock protein binding;GO:0031249//denatured…	GO:0000122//negative regulation of transcription by RNA polymerase II;GO:0006402//mRNA catabolic process;GO:0006457//protein folding;GO:0006986//response to unfolded protein;GO:0007041//lysosomal transport;GO:0007165//signal transduction;GO:0008285//negative regulation of cell population proliferation;GO:0010628//positive regulation of gene expression;GO:0030308//negative regulation of cell growt…	--
ENSG00000229544	1.137	1.3	1.715	2.581	3.58	2.583	0.488	0.269	0.402	1.411	1.322	1.109	0.622	1.044	0.983	2.433	2.483	2.019	60	68	92	130	226	146	26	14	20	68	95	58	34	52	49	154	140	107	NKX1-2	NK1 homeobox 2 [Source:HGNC Symbol;Acc:HGNC:31652]	-	-	-	-	GO:0000785//chromatin;GO:0005634//nucleus	GO:0000978//RNA polymerase II cis-regulatory region sequence-specific DNA binding;GO:0000981//DNA-binding transcription factor activity, RNA polymerase II-specific;GO:0003677//DNA binding	GO:0006355//regulation of transcription, DNA-templated;GO:0006357//regulation of transcription by RNA polymerase II;GO:0030154//cell differentiation	Homeobox
ENSG00000241935	1.228	1.231	0.933	2.447	2.54	2.292	0.148	0.371	0.118	0.505	0.491	1.317	0.577	0.384	0.424	2.151	1.595	1.477	28.79	31.27	33	84	111	88	6	13.1	3.67	16	26.06	35	22	13	13.15	78	60.4	52.32	HOGA1	4-hydroxy-2-oxoglutarate aldolase 1 [Source:HGNC Symbol;Acc:HGNC:25155]	Metabolism;Metabolism;Metabolism	Global and overview maps;Amino acid metabolism;Carbohydrate metabolism	ko01100//Metabolic pathways;ko00330//Arginine and proline metabolism;ko00630//Glyoxylate and dicarboxylate metabolism	K18123;K18123;K18123	GO:0005739//mitochondrion;GO:0005759//mitochondrial matrix;GO:0016020//membrane	GO:0005515//protein binding;GO:0008700//4-hydroxy-2-oxoglutarate aldolase activity;GO:0008747//N-acetylneuraminate lyase activity;GO:0016829//lyase activity;GO:0016833//oxo-acid-lyase activity;GO:0042803//protein homodimerization activity;GO:0106009//(4S)-4-hydroxy-2-oxoglutarate aldolase activity	GO:0009436//glyoxylate catabolic process;GO:0019262//N-acetylneuraminate catabolic process;GO:0019470//4-hydroxyproline catabolic process;GO:0033609//oxalate metabolic process;GO:0042866//pyruvate biosynthetic process;GO:0046487//glyoxylate metabolic process	--
ENSG00000243244	0.154	0.111	0.304	0.65	0.494	0.709	0.087	0.067	0.023	0.289	0.331	0.322	0.094	0.047	0.083	0.385	0.494	0.427	14	10	19	45	54	69	8	6	2	24	41	29	9	4	5.5	42	48	39	STON1	stonin 1 [Source:HGNC Symbol;Acc:HGNC:17003]	-	-	-	-	GO:0005737//cytoplasm;GO:0005905//clathrin-coated pit;GO:0008021//synaptic vesicle;GO:0016020//membrane;GO:0030122//AP-2 adaptor complex;GO:0031252//cell leading edge;GO:0042995//cell projection	GO:0035615//clathrin adaptor activity;GO:0140312//cargo adaptor activity	GO:0006897//endocytosis;GO:0006929//substrate-dependent cell migration;GO:0030100//regulation of endocytosis;GO:0048008//platelet-derived growth factor receptor signaling pathway;GO:0048041//focal adhesion assembly;GO:0048488//synaptic vesicle endocytosis;GO:0072583//clathrin-dependent endocytosis;GO:0097178//ruffle assembly;GO:0120181//focal adhesion disassembly	--
ENSG00000244067	11.502	10.653	10.409	25.665	22.13	25.055	2.136	2.019	3.137	5.402	6.49	5.53	5.245	3.71	5.031	19.467	18.048	18.904	230.84	211.84	212.28	491.62	531.23	538.48	43.25	40	59.35	99	177.34	110	109	70.25	95.4	468.47	386.93	380.91	GSTA2	glutathione S-transferase alpha 2 [Source:HGNC Symbol;Acc:HGNC:4627]	Metabolism;Human Diseases;Human Diseases;Human Diseases;Human Diseases;Human Diseases;Metabolism;Metabolism;Human Diseases;Metabolism;Human Diseases;Metabolism	Global and overview maps;Cancer: overview;Cancer: overview;Cancer: overview;Cancer: specific types;Cardiovascular disease;Xenobiotics biodegradation and metabolism;Xenobiotics biodegradation and metabolism;Drug resistance: antineoplastic;Xenobiotics biodegradation and metabolism;Cancer: overview;Metabolism of other amino acids	ko01100//Metabolic pathways;ko05200//Pathways in cancer;ko05208//Chemical carcinogenesis - reactive oxygen species;ko05207//Chemical carcinogenesis - receptor activation;ko05225//Hepatocellular carcinoma;ko05418//Fluid shear stress and atherosclerosis;ko00983//Drug metabolism - other enzymes;ko00980//Metabolism of xenobiotics by cytochrome P450;ko01524//Platinum drug resistance;ko00982//Drug meta…	K00799;K00799;K00799;K00799;K00799;K00799;K00799;K00799;K00799;K00799;K00799;K00799	GO:0005737//cytoplasm;GO:0005829//cytosol;GO:0070062//extracellular exosome	GO:0004364//glutathione transferase activity;GO:0005515//protein binding;GO:0016740//transferase activity	GO:0006749//glutathione metabolic process;GO:0006805//xenobiotic metabolic process;GO:0030855//epithelial cell differentiation	--
ENSG00000244476	0.975	0.673	0.863	6.312	6.089	5.822	0.663	0.464	0.223	2.276	2.731	2.27	0.48	0.405	0.708	4.357	4.176	3.969	51	35	46	316	382	327	35	24	11	109	195	118	26	20	35	274	234	209	ERVFRD-1	endogenous retrovirus group FRD member 1, envelope [Source:HGNC Symbol;Acc:HGNC:33823]	-	-	-	-	GO:0005886//plasma membrane;GO:0016020//membrane	GO:0005515//protein binding	GO:0000768//syncytium formation by plasma membrane fusion;GO:0006949//syncytium formation;GO:0007520//myoblast fusion	--
ENSG00000248329	6.279	5.044	5.293	19.655	21.071	19.405	1.691	1.091	1.449	5.668	4.681	5.482	4.327	2.996	4.022	16.55	15.333	16.752	235	190	201	659	896	731	48	34	39	196	241	187	139	113	121	678	622	591	APELA	apelin receptor early endogenous ligand [Source:HGNC Symbol;Acc:HGNC:48925]	Environmental Information Processing;Environmental Information Processing	Signaling molecules and interaction;Signal transduction	ko04080//Neuroactive ligand-receptor interaction;ko04371//Apelin signaling pathway	K25355;K25355	GO:0005576//extracellular region;GO:0005615//extracellular space;GO:0016020//membrane	GO:0005179//hormone activity;GO:0031704//apelin receptor binding	GO:0001525//angiogenesis;GO:0001570//vasculogenesis;GO:0007369//gastrulation;GO:0007492//endoderm development;GO:0007507//heart development;GO:0007509//mesoderm migration involved in gastrulation;GO:0007512//adult heart development;GO:0030154//cell differentiation;GO:0035050//embryonic heart tube development;GO:0045766//positive regulation of angiogenesis;GO:0045823//positive regulation of heart …	--
ENSG00000253598	1.406	1.376	0.839	2.321	2.707	2.427	0.169	0.302	0.181	0.98	1.064	1.547	1.07	0.632	0.857	2.203	2.313	1.825	33	32	20	52	76	61	4	7	4	21	34	36	26	14	19	62	58	43	SLC10A5	solute carrier family 10 member 5 [Source:HGNC Symbol;Acc:HGNC:22981]	-	-	-	-	GO:0016020//membrane	GO:0008508//bile acid:sodium symporter activity;GO:0015293//symporter activity	GO:0006811//ion transport;GO:0006814//sodium ion transport;GO:0015721//bile acid and bile salt transport;GO:0055085//transmembrane transport	--
ENSG00000278195	1.544	1.024	1.208	3.304	2.846	3.504	0.074	0.13	0.091	0.697	0.619	0.606	0.511	0.485	0.659	2.291	2.127	1.636	108	71	83	218	232	250	5	9	6	36	59	42	37	32	41	190	151	112	SSTR3	somatostatin receptor 3 [Source:HGNC Symbol;Acc:HGNC:11332]	Environmental Information Processing;Organismal Systems	Signaling molecules and interaction;Endocrine system	ko04080//Neuroactive ligand-receptor interaction;ko04935//Growth hormone synthesis, secretion and action	K04219;K04219	GO:0005886//plasma membrane;GO:0005929//cilium;GO:0016020//membrane;GO:0043005//neuron projection;GO:0060170//ciliary membrane;GO:0097730//non-motile cilium	GO:0004930//G protein-coupled receptor activity;GO:0004994//somatostatin receptor activity;GO:0005102//signaling receptor binding;GO:0005515//protein binding	GO:0007165//signal transduction;GO:0007186//G protein-coupled receptor signaling pathway;GO:0007187//G protein-coupled receptor signaling pathway, coupled to cyclic nucleotide second messenger;GO:0007218//neuropeptide signaling pathway;GO:0007267//cell-cell signaling;GO:0007283//spermatogenesis;GO:0008285//negative regulation of cell population proliferation;GO:0008628//hormone-mediated apoptotic…	--
Supplementary table 4: Genes downregulated in both mock and RV infection(+NVP-HSP990)
id	Mock-1_fpkm	Mock-2_fpkm	Mock-3_fpkm	Mock-HSP990-1_fpkm	Mock-HSP990-2_fpkm	Mock-HSP990-3_fpkm	SA11-1_fpkm	SA11-2_fpkm	SA11-3_fpkm	SA11-HSP990-1_fpkm	SA11-HSP990-2_fpkm	SA11-HSP990-3_fpkm	Wa-1_fpkm	Wa-2_fpkm	Wa-3_fpkm	Wa-HSP990-1_fpkm	Wa-HSP990-2_fpkm	Wa-HSP990-3_fpkm	Mock-1_count	Mock-2_count	Mock-3_count	Mock-HSP990-1_count	Mock-HSP990-2_count	Mock-HSP990-3_count	SA11-1_count	SA11-2_count	SA11-3_count	SA11-HSP990-1_count	SA11-HSP990-2_count	SA11-HSP990-3_count	Wa-1_count	Wa-2_count	Wa-3_count	Wa-HSP990-1_count	Wa-HSP990-2_count	Wa-HSP990-3_count	Symbol	Description	KEGG_A_class	KEGG_B_class	Pathway	K_ID	GO Component	GO Function	GO Process	TF_family
ENSG00000005073	1.434	1.423	1.909	0.388	0.677	0.539	1.274	1.129	0.741	0.374	0.421	0.488	1.69	1.422	1.179	0.309	0.483	0.482	53	53	69	13	32	22	46	40	28	12	21	17	65	48	40	13	19	17	HOXA11	homeobox A11 [Source:HGNC Symbol;Acc:HGNC:5101]	Human Diseases	Cancer: overview	ko05202//Transcriptional misregulation in cancer	K21951	GO:0005634//nucleus;GO:0005654//nucleoplasm;GO:0005667//transcription regulator complex;GO:0032991//protein-containing complex;GO:0032993//protein-DNA complex	GO:0000978//RNA polymerase II cis-regulatory region sequence-specific DNA binding;GO:0000981//DNA-binding transcription factor activity, RNA polymerase II-specific;GO:0003677//DNA binding;GO:1990837//sequence-specific double-stranded DNA binding	GO:0001501//skeletal system development;GO:0001656//metanephros development;GO:0001658//branching involved in ureteric bud morphogenesis;GO:0001759//organ induction;GO:0002062//chondrocyte differentiation;GO:0002063//chondrocyte development;GO:0006355//regulation of transcription, DNA-templated;GO:0006357//regulation of transcription by RNA polymerase II;GO:0007283//spermatogenesis;GO:0007338//si…	Homeobox
ENSG00000006327	9.006	8.269	10.35	3.23	3.104	2.442	22.635	22.462	22.89	6.599	6.658	4.89	15.131	14.738	15.467	3.579	3.148	2.822	140	130	121	49	59	42	362	352	342	94	141	76	248	219	232	68	54	44	TNFRSF12A	TNF receptor superfamily member 12A [Source:HGNC Symbol;Acc:HGNC:18152]	Environmental Information Processing	Signaling molecules and interaction	ko04060//Cytokine-cytokine receptor interaction	K05149	GO:0005886//plasma membrane;GO:0016020//membrane	GO:0005515//protein binding	GO:0001525//angiogenesis;GO:0006915//apoptotic process;GO:0007155//cell adhesion;GO:0030154//cell differentiation;GO:0043065//positive regulation of apoptotic process;GO:0061041//regulation of wound healing;GO:2001238//positive regulation of extrinsic apoptotic signaling pathway	--
ENSG00000006652	42.469	37.227	38.317	13.722	13.933	14.223	47.452	48.29	45.56	17.226	15.757	15.825	45.794	46.029	44.42	14.712	16.206	16.867	1555.19	1355.57	1440.48	478.26	594.91	547.52	1766.8	1755.54	1551.4	545.25	762.4	553.47	1761.68	1595.34	1516.99	657.45	637.25	618.2	IFRD1	interferon related developmental regulator 1 [Source:HGNC Symbol;Acc:HGNC:5456]	-	-	-	-	GO:0005634//nucleus;GO:0005737//cytoplasm;GO:0016528//sarcoplasm	-	GO:0007518//myoblast fate determination;GO:0014706//striated muscle tissue development;GO:0030154//cell differentiation;GO:0030517//negative regulation of axon extension;GO:0042692//muscle cell differentiation;GO:0043403//skeletal muscle tissue regeneration;GO:0048671//negative regulation of collateral sprouting	--
ENSG00000007968	4.414	4.148	3.733	0.466	0.441	0.579	2.182	2.206	2.074	0.397	0.482	0.437	4.952	5.076	4.523	0.713	0.482	0.583	377	351	324	38	45	53	188	186	167	31	56	37	438	409	365	73	44	50	E2F2	E2F transcription factor 2 [Source:HGNC Symbol;Acc:HGNC:3114]	Human Diseases;Human Diseases;Human Diseases;Human Diseases;Human Diseases;Human Diseases;Human Diseases;Human Diseases;Cellular Processes;Human Diseases;Human Diseases;Human Diseases;Human Diseases;Cellular Processes;Human Diseases;Human Diseases;Human Diseases;Human Diseases;Human Diseases;Human Diseases;Human Diseases;Human Diseases;Human Diseases	Cancer: overview;Infectious disease: viral;Infectious disease: viral;Infectious disease: viral;Infectious disease: viral;Cancer: specific types;Infectious disease: viral;Cancer: overview;Cell growth and death;Endocrine and metabolic disease;Infectious disease: viral;Cancer: specific types;Cancer: specific types;Cell growth and death;Cancer: specific types;Drug resistance: antineoplastic;Cancer: s…	ko05200//Pathways in cancer;ko05163//Human cytomegalovirus infection;ko05166//Human T-cell leukemia virus 1 infection;ko05169//Epstein-Barr virus infection;ko05167//Kaposi sarcoma-associated herpesvirus infection;ko05225//Hepatocellular carcinoma;ko05161//Hepatitis B;ko05206//MicroRNAs in cancer;ko04218//Cellular senescence;ko04934//Cushing syndrome;ko05160//Hepatitis C;ko05226//Gastric cancer;ko…	K09389;K09389;K09389;K09389;K09389;K09389;K09389;K09389;K09389;K09389;K09389;K09389;K09389;K09389;K09389;K09389;K09389;K09389;K09389;K09389;K09389;K09389;K09389	GO:0000785//chromatin;GO:0005634//nucleus;GO:0005654//nucleoplasm;GO:0005667//transcription regulator complex;GO:0035189//Rb-E2F complex;GO:0090575//RNA polymerase II transcription regulator complex	GO:0000977//RNA polymerase II transcription regulatory region sequence-specific DNA binding;GO:0000978//RNA polymerase II cis-regulatory region sequence-specific DNA binding;GO:0000981//DNA-binding transcription factor activity, RNA polymerase II-specific;GO:0000987//cis-regulatory region sequence-specific DNA binding;GO:0001228//DNA-binding transcription activator activity, RNA polymerase II-spe…	GO:0000083//regulation of transcription involved in G1/S transition of mitotic cell cycle;GO:0006355//regulation of transcription, DNA-templated;GO:0006357//regulation of transcription by RNA polymerase II;GO:0006367//transcription initiation from RNA polymerase II promoter;GO:0007049//cell cycle;GO:0043433//negative regulation of DNA-binding transcription factor activity;GO:0045944//positive reg…	E2F
ENSG00000009780	4.31	4.415	5.177	1.721	2.443	2.515	4.07	4.403	2.58	1.796	1.717	1.74	4.83	6.595	5.637	2.043	2.263	1.678	126	132	156	55	88	79	125	116	81	57	69	47	138	151	138	75	64	59	FAM76A	family with sequence similarity 76 member A [Source:HGNC Symbol;Acc:HGNC:28530]	-	-	-	-	GO:0005654//nucleoplasm;GO:0016607//nuclear speck	-	-	--
ENSG00000014138	9.351	9.139	10.009	3.696	2.94	2.467	7.859	6.68	7.222	4.407	3.677	2.745	11.193	10.92	11.725	3.47	3.231	3.23	377.38	384.26	414	114.67	153.94	126.3	323	297.97	276	156	205.4	120.1	458.61	410.95	342.54	165.03	137.65	135.48	POLA2	DNA polymerase alpha 2, accessory subunit [Source:HGNC Symbol;Acc:HGNC:30073]	Genetic Information Processing	Replication and repair	ko03030//DNA replication	K02321	GO:0005634//nucleus;GO:0005654//nucleoplasm;GO:0005658//alpha DNA polymerase:primase complex;GO:0005829//cytosol	GO:0003674//molecular_function;GO:0003677//DNA binding;GO:0005515//protein binding	GO:0006259//DNA metabolic process;GO:0006260//DNA replication;GO:0006269//DNA replication, synthesis of RNA primer;GO:0006270//DNA replication initiation;GO:0006606//protein import into nucleus	--
ENSG00000051180	12.959	12.405	12.927	4.983	5.345	4.094	14.665	13.24	14.581	5.557	6.336	7.014	16.549	19.005	18.021	3.639	3.652	4.957	316	314	322	128	127	123	374	328	344	134	199	179	436	420	367	112	107	126	RAD51	RAD51 recombinase [Source:HGNC Symbol;Acc:HGNC:9817]	Human Diseases;Human Diseases;Genetic Information Processing;Genetic Information Processing	Cancer: overview;Cancer: specific types;Replication and repair;Replication and repair	ko05200//Pathways in cancer;ko05212//Pancreatic cancer;ko03460//Fanconi anemia pathway;ko03440//Homologous recombination	K04482;K04482;K04482;K04482	GO:0000152//nuclear ubiquitin ligase complex;GO:0000228//nuclear chromosome;GO:0000781//chromosome, telomeric region;GO:0000785//chromatin;GO:0000793//condensed chromosome;GO:0000794//condensed nuclear chromosome;GO:0000800//lateral element;GO:0001673//male germ cell nucleus;GO:0005634//nucleus;GO:0005654//nucleoplasm;GO:0005694//chromosome;GO:0005737//cytoplasm;GO:0005739//mitochondrion;GO:00057…	GO:0000150//DNA strand exchange activity;GO:0000166//nucleotide binding;GO:0003677//DNA binding;GO:0003682//chromatin binding;GO:0003690//double-stranded DNA binding;GO:0003697//single-stranded DNA binding;GO:0005515//protein binding;GO:0005524//ATP binding;GO:0008094//ATP-dependent activity, acting on DNA;GO:0017116//single-stranded DNA helicase activity;GO:0019899//enzyme binding;GO:0042802//id…	GO:0000722//telomere maintenance via recombination;GO:0000724//double-strand break repair via homologous recombination;GO:0000730//DNA recombinase assembly;GO:0001932//regulation of protein phosphorylation;GO:0006259//DNA metabolic process;GO:0006268//DNA unwinding involved in DNA replication;GO:0006281//DNA repair;GO:0006310//DNA recombination;GO:0006312//mitotic recombination;GO:0006974//cellul…	--
ENSG00000055732	2.228	2.15	2.158	0.807	0.684	0.774	1.776	1.591	1.653	0.64	0.52	0.564	1.956	2.068	1.597	0.624	0.706	0.571	103	96	101	33	30	35	75	70	65	27	33	26	87	81	68	31	34	25	MCOLN3	mucolipin TRP cation channel 3 [Source:HGNC Symbol;Acc:HGNC:13358]	Environmental Information Processing	Signal transduction	ko04020//Calcium signaling pathway	K04994	GO:0000421//autophagosome membrane;GO:0005737//cytoplasm;GO:0005764//lysosome;GO:0005765//lysosomal membrane;GO:0005768//endosome;GO:0005886//plasma membrane;GO:0016020//membrane;GO:0031410//cytoplasmic vesicle;GO:0031901//early endosome membrane;GO:0031902//late endosome membrane	GO:0005261//cation channel activity;GO:0005262//calcium channel activity;GO:0008289//lipid binding;GO:0072345//NAADP-sensitive calcium-release channel activity	GO:0006811//ion transport;GO:0007626//locomotory behavior;GO:0042491//inner ear auditory receptor cell differentiation;GO:0051209//release of sequestered calcium ion into cytosol;GO:0070588//calcium ion transmembrane transport;GO:0098655//cation transmembrane transport	--
ENSG00000065328	11.409	12.655	11.61	4.636	3.222	4.745	7.804	8.885	9.169	3.865	4.116	4.819	12.692	15.066	11.925	3.601	4.364	3.397	680	705	707	225	237	214	474	529	458	217	339	238	748	755	676	242	247	216	MCM10	minichromosome maintenance 10 replication initiation factor [Source:HGNC Symbol;Acc:HGNC:18043]	-	-	-	-	GO:0005634//nucleus;GO:0005654//nucleoplasm;GO:0005730//nucleolus;GO:0043596//nuclear replication fork	GO:0003677//DNA binding;GO:0003688//DNA replication origin binding;GO:0003690//double-stranded DNA binding;GO:0003697//single-stranded DNA binding;GO:0005515//protein binding;GO:0019899//enzyme binding;GO:0042802//identical protein binding;GO:0046872//metal ion binding	GO:0006260//DNA replication;GO:0006270//DNA replication initiation;GO:0006974//cellular response to DNA damage stimulus;GO:0008283//cell population proliferation	--
ENSG00000067082	7.863	8.202	8.188	2.597	2.153	2.297	13.046	14.674	13.997	4.5	4.298	4.017	9.217	10.375	9.787	4.315	3.894	4.69	577	592	616	187	194	176	949	1050	953	294	429	298	699	710	662	388	307	346	KLF6	KLF transcription factor 6 [Source:HGNC Symbol;Acc:HGNC:2235]	-	-	-	-	GO:0000785//chromatin;GO:0001650//fibrillar center;GO:0005634//nucleus;GO:0005654//nucleoplasm;GO:0005730//nucleolus;GO:0005829//cytosol;GO:0043231//intracellular membrane-bounded organelle	GO:0000978//RNA polymerase II cis-regulatory region sequence-specific DNA binding;GO:0000981//DNA-binding transcription factor activity, RNA polymerase II-specific;GO:0001228//DNA-binding transcription activator activity, RNA polymerase II-specific;GO:0003677//DNA binding;GO:0005515//protein binding;GO:0046872//metal ion binding;GO:1990837//sequence-specific double-stranded DNA binding	GO:0006357//regulation of transcription by RNA polymerase II;GO:0030183//B cell differentiation;GO:0045893//positive regulation of transcription, DNA-templated;GO:0045944//positive regulation of transcription by RNA polymerase II	zf-C2H2
ENSG00000073111	46.602	47.298	47.21	15.424	16.367	18.039	62.423	60.905	58.605	25.458	27.919	27.588	66.484	71.177	67.958	16.635	15.431	16.445	2586	2615	2663	815	1099	1074	3515	3359	3067	1301	2134	1529	3861	3772	3572	1114	915	912	MCM2	minichromosome maintenance complex component 2 [Source:HGNC Symbol;Acc:HGNC:6944]	Cellular Processes;Genetic Information Processing	Cell growth and death;Replication and repair	ko04110//Cell cycle;ko03030//DNA replication	K02540;K02540	GO:0000781//chromosome, telomeric region;GO:0000785//chromatin;GO:0005634//nucleus;GO:0005654//nucleoplasm;GO:0005664//nuclear origin of replication recognition complex;GO:0005694//chromosome;GO:0005737//cytoplasm;GO:0042555//MCM complex;GO:0071162//CMG complex	GO:0000166//nucleotide binding;GO:0003677//DNA binding;GO:0003688//DNA replication origin binding;GO:0003697//single-stranded DNA binding;GO:0004386//helicase activity;GO:0005515//protein binding;GO:0005524//ATP binding;GO:0016787//hydrolase activity;GO:0016887//ATP hydrolysis activity;GO:0017116//single-stranded DNA helicase activity;GO:0019899//enzyme binding;GO:0042393//histone binding;GO:0043…	GO:0000727//double-strand break repair via break-induced replication;GO:0006260//DNA replication;GO:0006268//DNA unwinding involved in DNA replication;GO:0006270//DNA replication initiation;GO:0006334//nucleosome assembly;GO:0006915//apoptotic process;GO:0007049//cell cycle;GO:0030174//regulation of DNA-dependent DNA replication initiation;GO:0032508//DNA duplex unwinding;GO:0071353//cellular res…	--
ENSG00000073756	2.374	2.153	2.627	1.159	0.938	1.214	10.499	9.849	10.584	5.15	4.732	4.718	4.762	4.5	4.144	2.242	2.034	2.306	176	140	178	82	85	74	709	693	639	268	433	299	316	266	239	176	161	154	PTGS2	prostaglandin-endoperoxide synthase 2 [Source:HGNC Symbol;Acc:HGNC:9605]	Metabolism;Human Diseases;Human Diseases;Human Diseases;Human Diseases;Human Diseases;Human Diseases;Human Diseases;Organismal Systems;Organismal Systems;Environmental Information Processing;Organismal Systems;Organismal Systems;Environmental Information Processing;Organismal Systems;Human Diseases;Human Diseases;Human Diseases;Metabolism;Environmental Information Processing;Organismal Systems;Or…	Global and overview maps;Cancer: overview;Neurodegenerative disease;Neurodegenerative disease;Infectious disease: viral;Infectious disease: viral;Infectious disease: viral;Cancer: overview;Endocrine system;Nervous system;Signal transduction;Nervous system;Immune system;Signal transduction;Immune system;Cancer: specific types;Infectious disease: parasitic;Cancer: overview;Lipid metabolism;Signal t…	ko01100//Metabolic pathways;ko05200//Pathways in cancer;ko05022//Pathways of neurodegeneration - multiple diseases;ko05010//Alzheimer disease;ko05165//Human papillomavirus infection;ko05163//Human cytomegalovirus infection;ko05167//Kaposi sarcoma-associated herpesvirus infection;ko05206//MicroRNAs in cancer;ko04921//Oxytocin signaling pathway;ko04723//Retrograde endocannabinoid signaling;ko04668/…	K11987;K11987;K11987;K11987;K11987;K11987;K11987;K11987;K11987;K11987;K11987;K11987;K11987;K11987;K11987;K11987;K11987;K11987;K11987;K11987;K11987;K11987	GO:0005634//nucleus;GO:0005637//nuclear inner membrane;GO:0005640//nuclear outer membrane;GO:0005737//cytoplasm;GO:0005783//endoplasmic reticulum;GO:0005788//endoplasmic reticulum lumen;GO:0005789//endoplasmic reticulum membrane;GO:0005901//caveola;GO:0016020//membrane;GO:0032991//protein-containing complex;GO:0043005//neuron projection;GO:0043231//intracellular membrane-bounded organelle	GO:0004601//peroxidase activity;GO:0004666//prostaglandin-endoperoxide synthase activity;GO:0005515//protein binding;GO:0016491//oxidoreductase activity;GO:0016702//oxidoreductase activity, acting on single donors with incorporation of molecular oxygen, incorporation of two atoms of oxygen;GO:0019899//enzyme binding;GO:0020037//heme binding;GO:0042803//protein homodimerization activity;GO:0046872…	GO:0001516//prostaglandin biosynthetic process;GO:0001525//angiogenesis;GO:0006629//lipid metabolic process;GO:0006631//fatty acid metabolic process;GO:0006633//fatty acid biosynthetic process;GO:0006693//prostaglandin metabolic process;GO:0006979//response to oxidative stress;GO:0007566//embryo implantation;GO:0007612//learning;GO:0007613//memory;GO:0008217//regulation of blood pressure;GO:00082…	--
ENSG00000075643	2.372	2.155	2.092	0.67	0.946	1.048	1.307	1.007	1.587	0.647	0.629	0.626	2.148	1.794	1.927	0.968	0.737	0.853	241	217	216	65	115	114	134	101	152	60	87	63	226	172	185	118	80	87	MOCOS	molybdenum cofactor sulfurase [Source:HGNC Symbol;Acc:HGNC:18234]	Metabolism;Metabolism	Global and overview maps;Metabolism of cofactors and vitamins	ko01100//Metabolic pathways;ko00790//Folate biosynthesis	K15631;K15631	GO:0005575//cellular_component;GO:0005829//cytosol	GO:0003824//catalytic activity;GO:0005515//protein binding;GO:0008265//Mo-molybdopterin cofactor sulfurase activity;GO:0016740//transferase activity;GO:0016829//lyase activity;GO:0030151//molybdenum ion binding;GO:0030170//pyridoxal phosphate binding;GO:0102867//molybdenum cofactor sulfurtransferase activity	GO:0006777//Mo-molybdopterin cofactor biosynthetic process;GO:0032324//molybdopterin cofactor biosynthetic process;GO:0043545//molybdopterin cofactor metabolic process	--
ENSG00000076003	54.048	54.058	52.26	15.795	16.603	17.287	56.314	56.391	55.822	19.349	18.706	18.449	76.487	76.669	74.77	18.832	18.559	16.986	3334	3304	3276	930	1225	1142	3504	3434	3246	1090	1571	1128	4886	4462	4358	1393	1223	1052	MCM6	minichromosome maintenance complex component 6 [Source:HGNC Symbol;Acc:HGNC:6949]	Cellular Processes;Genetic Information Processing	Cell growth and death;Replication and repair	ko04110//Cell cycle;ko03030//DNA replication	K02542;K02542	GO:0000781//chromosome, telomeric region;GO:0005634//nucleus;GO:0005654//nucleoplasm;GO:0005694//chromosome;GO:0042555//MCM complex;GO:0071162//CMG complex	GO:0000166//nucleotide binding;GO:0003677//DNA binding;GO:0003678//DNA helicase activity;GO:0003697//single-stranded DNA binding;GO:0004386//helicase activity;GO:0005515//protein binding;GO:0005524//ATP binding;GO:0016787//hydrolase activity;GO:0016887//ATP hydrolysis activity;GO:0042802//identical protein binding;GO:1990518//single-stranded 3'-5' DNA helicase activity	GO:0000727//double-strand break repair via break-induced replication;GO:0006260//DNA replication;GO:0006268//DNA unwinding involved in DNA replication;GO:0006270//DNA replication initiation;GO:0007049//cell cycle;GO:0030174//regulation of DNA-dependent DNA replication initiation;GO:0032508//DNA duplex unwinding;GO:1902969//mitotic DNA replication	--
ENSG00000077514	20.02	16.542	16.954	6.666	5.571	6.283	11.036	11.617	11.603	4.984	4.89	4.878	17.475	18.935	18.85	6.321	6.425	5.391	1016	907	995	369	399	381	559	575	555	245	341	228	1009	974	1022	436	390	337	POLD3	DNA polymerase delta 3, accessory subunit [Source:HGNC Symbol;Acc:HGNC:20932]	Genetic Information Processing;Genetic Information Processing;Genetic Information Processing;Genetic Information Processing;Genetic Information Processing	Replication and repair;Replication and repair;Replication and repair;Replication and repair;Replication and repair	ko03420//Nucleotide excision repair;ko03440//Homologous recombination;ko03030//DNA replication;ko03410//Base excision repair;ko03430//Mismatch repair	K03504;K03504;K03504;K03504;K03504	GO:0005634//nucleus;GO:0005654//nucleoplasm;GO:0005737//cytoplasm;GO:0016035//zeta DNA polymerase complex;GO:0031981//nuclear lumen;GO:0043625//delta DNA polymerase complex	GO:0003887//DNA-directed DNA polymerase activity;GO:0005515//protein binding;GO:0030674//protein-macromolecule adaptor activity	GO:0000731//DNA synthesis involved in DNA repair;GO:0006260//DNA replication;GO:0006261//DNA-dependent DNA replication;GO:0006271//DNA strand elongation involved in DNA replication;GO:0006281//DNA repair;GO:0006297//nucleotide-excision repair, DNA gap filling;GO:0006298//mismatch repair;GO:0006974//cellular response to DNA damage stimulus;GO:0042276//error-prone translesion synthesis;GO:0071897//…	--
ENSG00000077935	3.464	2.994	2.933	0.825	1.276	1.049	1.801	1.474	1.696	0.733	0.835	0.675	2.123	2.311	2.916	1.035	0.957	1.417	219	190	185	48	92	69	112	95	101	40	71	40	138	134	168	76	62	85	SMC1B	structural maintenance of chromosomes 1B [Source:HGNC Symbol;Acc:HGNC:11112]	Cellular Processes;Cellular Processes	Cell growth and death;Cell growth and death	ko04114//Oocyte meiosis;ko04110//Cell cycle	K06636;K06636	GO:0000775//chromosome, centromeric region;GO:0000794//condensed nuclear chromosome;GO:0000795//synaptonemal complex;GO:0000800//lateral element;GO:0005634//nucleus;GO:0005654//nucleoplasm;GO:0005694//chromosome;GO:0005829//cytosol;GO:0008278//cohesin complex;GO:0030893//meiotic cohesin complex	GO:0000166//nucleotide binding;GO:0003677//DNA binding;GO:0005515//protein binding;GO:0005524//ATP binding;GO:0016887//ATP hydrolysis activity	GO:0007049//cell cycle;GO:0007062//sister chromatid cohesion;GO:0051276//chromosome organization;GO:0051321//meiotic cell cycle	--
ENSG00000078081	4.078	5.482	5.531	0.682	0.889	1.365	3.727	3.927	4.249	1.577	1.619	1.803	4.576	3.279	3.957	1.662	0.741	0.782	175	215	221	27	43	39	163	186	181	58	86	70	184	150	148	58	34	41	LAMP3	lysosomal associated membrane protein 3 [Source:HGNC Symbol;Acc:HGNC:14582]	Cellular Processes	Transport and catabolism	ko04142//Lysosome	K06562	GO:0005737//cytoplasm;GO:0005764//lysosome;GO:0005765//lysosomal membrane;GO:0005768//endosome;GO:0005769//early endosome;GO:0005886//plasma membrane;GO:0009986//cell surface;GO:0010008//endosome membrane;GO:0016020//membrane;GO:0030659//cytoplasmic vesicle membrane;GO:0031410//cytoplasmic vesicle;GO:0031901//early endosome membrane;GO:0031982//vesicle;GO:0043231//intracellular membrane-bounded o…	-	GO:0002250//adaptive immune response;GO:0002376//immune system process;GO:0010506//regulation of autophagy;GO:0010628//positive regulation of gene expression;GO:0035455//response to interferon-alpha;GO:0043154//negative regulation of cysteine-type endopeptidase activity involved in apoptotic process;GO:1901799//negative regulation of proteasomal protein catabolic process;GO:1903900//regulation of…	--
ENSG00000090447	9.796	11.218	11.57	4.107	5.639	4.097	7.283	7.635	7.071	3.502	2.851	3.668	10.5	11.586	11.031	3.987	4.527	4.935	342	388	418	134	182	156	208	263	232	100	138	109	375	377	364	149	142	144	TFAP4	transcription factor AP-4 [Source:HGNC Symbol;Acc:HGNC:11745]	Human Diseases	Cancer: overview	ko05205//Proteoglycans in cancer	K09108	GO:0000785//chromatin;GO:0005634//nucleus;GO:0005654//nucleoplasm;GO:0005739//mitochondrion;GO:0017053//transcription repressor complex	GO:0000976//transcription cis-regulatory region binding;GO:0000978//RNA polymerase II cis-regulatory region sequence-specific DNA binding;GO:0000981//DNA-binding transcription factor activity, RNA polymerase II-specific;GO:0001228//DNA-binding transcription activator activity, RNA polymerase II-specific;GO:0003677//DNA binding;GO:0005515//protein binding;GO:0042803//protein homodimerization activ…	GO:0006357//regulation of transcription by RNA polymerase II;GO:0006978//DNA damage response, signal transduction by p53 class mediator resulting in transcription of p21 class mediator;GO:0008285//negative regulation of cell population proliferation;GO:0010629//negative regulation of gene expression;GO:0043065//positive regulation of apoptotic process;GO:0043392//negative regulation of DNA bindin…	bHLH
ENSG00000091127	13.983	11.721	13.586	5.031	5.786	5.485	13.683	13.783	12.045	6.218	6.072	6.178	14.623	14.152	13.432	5.594	6.423	4.968	795	657	776	275	384	333	768	758	630	317	470	348	862	752	714	379	387	283	PUS7	pseudouridine synthase 7 [Source:HGNC Symbol;Acc:HGNC:26033]	-	-	-	-	GO:0005634//nucleus	GO:0003723//RNA binding;GO:0009982//pseudouridine synthase activity;GO:0016853//isomerase activity;GO:0019899//enzyme binding	GO:0001522//pseudouridine synthesis;GO:0006397//mRNA processing;GO:0008033//tRNA processing;GO:0008380//RNA splicing;GO:0009451//RNA modification;GO:0017148//negative regulation of translation;GO:0031119//tRNA pseudouridine synthesis;GO:1902036//regulation of hematopoietic stem cell differentiation;GO:1990481//mRNA pseudouridine synthesis;GO:2000380//regulation of mesoderm development	--
ENSG00000092470	19.447	19.2	17.879	3.945	3.483	3.725	15.461	14.98	14.292	3.396	3.777	2.914	23.763	26.15	26.284	4.542	4.823	4.532	743	671	698	135	155	145	638	571	537	141	196	118	1059	988	935	201	172	161	WDR76	WD repeat domain 76 [Source:HGNC Symbol;Acc:HGNC:25773]	-	-	-	-	GO:0000792//heterochromatin;GO:0005634//nucleus;GO:0090734//site of DNA damage	GO:0003677//DNA binding;GO:0005515//protein binding;GO:0019899//enzyme binding	GO:0006974//cellular response to DNA damage stimulus;GO:2000001//regulation of DNA damage checkpoint	--
ENSG00000092853	10.166	8.734	10.552	2.588	2.357	2.291	6.838	7.954	7.823	2.962	3.321	3.733	12.372	11.707	12.228	2.8	2.853	2.504	906	769.96	944	222	254	223	647.01	680	680	241	399	310	1180	987	1063	315	272	236	CLSPN	claspin [Source:HGNC Symbol;Acc:HGNC:19715]	-	-	-	-	GO:0005634//nucleus;GO:0005654//nucleoplasm;GO:0005794//Golgi apparatus	GO:0000217//DNA secondary structure binding;GO:0003677//DNA binding;GO:0005515//protein binding;GO:0010997//anaphase-promoting complex binding	GO:0000076//DNA replication checkpoint signaling;GO:0000077//DNA damage checkpoint signaling;GO:0006281//DNA repair;GO:0006974//cellular response to DNA damage stimulus;GO:0007049//cell cycle;GO:0007095//mitotic G2 DNA damage checkpoint signaling;GO:0018105//peptidyl-serine phosphorylation;GO:0032147//activation of protein kinase activity;GO:0033314//mitotic DNA replication checkpoint signaling	--
ENSG00000093009	20.406	21.685	21.26	7.224	6.442	6.649	29.028	32.004	28.457	12.214	12.31	13.287	30.204	29.23	25.727	7.822	6.219	6.293	628	632	660	201	231	210	892	949	807	337	516	384	930	843	740	282	199	188	CDC45	cell division cycle 45 [Source:HGNC Symbol;Acc:HGNC:1739]	Cellular Processes	Cell growth and death	ko04110//Cell cycle	K06628	GO:0005634//nucleus;GO:0005654//nucleoplasm;GO:0005694//chromosome;GO:0005813//centrosome;GO:0031261//DNA replication preinitiation complex;GO:0036064//ciliary basal body;GO:0071162//CMG complex	GO:0003682//chromatin binding;GO:0003688//DNA replication origin binding;GO:0003697//single-stranded DNA binding;GO:0005515//protein binding	GO:0000076//DNA replication checkpoint signaling;GO:0000727//double-strand break repair via break-induced replication;GO:0006260//DNA replication;GO:0006268//DNA unwinding involved in DNA replication;GO:0006270//DNA replication initiation;GO:0007049//cell cycle;GO:1902977//mitotic DNA replication preinitiation complex assembly	--
ENSG00000094804	32.76	33.676	29.836	7.284	7.971	8.138	30.854	31.777	28.473	8.656	9.851	8.324	47.805	45.945	46.792	8.573	10.401	10.039	1322	1266	1226	287	352	330	1236	1237	1084	322	522	346	1922	1722	1753	425	398	395	CDC6	cell division cycle 6 [Source:HGNC Symbol;Acc:HGNC:1744]	Human Diseases;Cellular Processes	Cancer: overview;Cell growth and death	ko05207//Chemical carcinogenesis - receptor activation;ko04110//Cell cycle	K02213;K02213	GO:0000922//spindle pole;GO:0005634//nucleus;GO:0005654//nucleoplasm;GO:0005737//cytoplasm;GO:0005829//cytosol;GO:0045171//intercellular bridge;GO:0051233//spindle midzone;GO:0072686//mitotic spindle	GO:0000166//nucleotide binding;GO:0005515//protein binding;GO:0005524//ATP binding;GO:0019900//kinase binding	GO:0000076//DNA replication checkpoint signaling;GO:0000079//regulation of cyclin-dependent protein serine/threonine kinase activity;GO:0006260//DNA replication;GO:0006270//DNA replication initiation;GO:0007049//cell cycle;GO:0007089//traversing start control point of mitotic cell cycle;GO:0008156//negative regulation of DNA replication;GO:0008285//negative regulation of cell population prolifera…	--
ENSG00000096060	15.102	15.348	16.186	6.83	7.391	7.347	19.164	19.396	18.714	9.274	9.199	9.58	20.741	20.833	19.641	7.773	7.396	8.031	937	947	1021	407	548	486	1192	1182	1095	522	776	586	1334	1216	1148	576	488	499	FKBP5	FKBP prolyl isomerase 5 [Source:HGNC Symbol;Acc:HGNC:3721]	Organismal Systems	Endocrine system	ko04915//Estrogen signaling pathway	K09571	GO:0005634//nucleus;GO:0005654//nucleoplasm;GO:0005737//cytoplasm;GO:0005829//cytosol;GO:0016020//membrane;GO:0070062//extracellular exosome	GO:0003755//peptidyl-prolyl cis-trans isomerase activity;GO:0005515//protein binding;GO:0005528//FK506 binding;GO:0016853//isomerase activity;GO:0031072//heat shock protein binding	GO:0006457//protein folding;GO:0009617//response to bacterium;GO:0061077//chaperone-mediated protein folding	--
ENSG00000100167	1.19	0.848	1.184	0.361	0.328	0.216	0.566	0.498	0.55	0.166	0.216	0.194	0.648	0.741	0.965	0.266	0.23	0.254	94	61	95	24	22	18	42	34	34	12	20	10	53	54	57	19	14	19	SEPTIN3	septin 3 [Source:HGNC Symbol;Acc:HGNC:10750]	Human Diseases;Human Diseases	Infectious disease: bacterial;Infectious disease: bacterial	ko05131//Shigellosis;ko05100//Bacterial invasion of epithelial cells	K16938;K16938	GO:0005737//cytoplasm;GO:0005856//cytoskeleton;GO:0005940//septin ring;GO:0015630//microtubule cytoskeleton;GO:0031105//septin complex;GO:0032153//cell division site;GO:0043005//neuron projection;GO:0045202//synapse;GO:0098793//presynapse;GO:0099569//presynaptic cytoskeleton	GO:0000166//nucleotide binding;GO:0003674//molecular_function;GO:0003924//GTPase activity;GO:0005515//protein binding;GO:0005525//GTP binding;GO:0042802//identical protein binding;GO:0060090//molecular adaptor activity	GO:0007049//cell cycle;GO:0051301//cell division;GO:0061640//cytoskeleton-dependent cytokinesis	--
ENSG00000100297	19.331	19.892	21.18	4.753	5.844	7.249	23.808	15.952	22.492	8.585	7.843	5.964	30.547	28.536	33.82	6.76	5.202	6.167	831	783	849	204	289	293	867	781	781	248	346	241	1252	1140	1197	261	203	208	MCM5	minichromosome maintenance complex component 5 [Source:HGNC Symbol;Acc:HGNC:6948]	Cellular Processes;Genetic Information Processing	Cell growth and death;Replication and repair	ko04110//Cell cycle;ko03030//DNA replication	K02209;K02209	GO:0000781//chromosome, telomeric region;GO:0005634//nucleus;GO:0005654//nucleoplasm;GO:0005694//chromosome;GO:0016020//membrane;GO:0042555//MCM complex;GO:0071162//CMG complex	GO:0000166//nucleotide binding;GO:0003677//DNA binding;GO:0003688//DNA replication origin binding;GO:0003697//single-stranded DNA binding;GO:0004386//helicase activity;GO:0005515//protein binding;GO:0005524//ATP binding;GO:0016787//hydrolase activity;GO:0016887//ATP hydrolysis activity;GO:0017116//single-stranded DNA helicase activity;GO:0043138//3'-5' DNA helicase activity	GO:0000727//double-strand break repair via break-induced replication;GO:0006260//DNA replication;GO:0006268//DNA unwinding involved in DNA replication;GO:0006270//DNA replication initiation;GO:0007049//cell cycle;GO:0016043//cellular component organization;GO:0030174//regulation of DNA-dependent DNA replication initiation;GO:0032508//DNA duplex unwinding;GO:0051301//cell division	--
ENSG00000100304	16.621	19.543	19.331	7.135	7.564	6.644	18.365	18.802	19.718	5.608	7.133	6.182	23.511	22.206	20.804	6.546	8.136	7.158	925	1016	1019	379	445	396	1031	1033	1015	285	498	341	1355	1166	1094	433	384	400	TTLL12	tubulin tyrosine ligase like 12 [Source:HGNC Symbol;Acc:HGNC:28974]	-	-	-	-	GO:0005634//nucleus;GO:0005737//cytoplasm;GO:0005815//microtubule organizing center;GO:0005819//spindle;GO:0005829//cytosol;GO:0005856//cytoskeleton;GO:0005886//plasma membrane;GO:0030496//midbody	GO:0000166//nucleotide binding;GO:0005515//protein binding;GO:0005524//ATP binding;GO:0015631//tubulin binding;GO:0016874//ligase activity;GO:1990889//H4K20me3 modified histone binding	GO:0002376//immune system process;GO:0007346//regulation of mitotic cell cycle;GO:0036211//protein modification process;GO:0045087//innate immune response;GO:0060339//negative regulation of type I interferon-mediated signaling pathway	--
ENSG00000101187	9.677	10.758	12.049	4.773	4.436	5.897	15.642	16.027	17.74	7.508	7.84	7.342	17.417	16.777	15.004	4.913	4.584	5.505	420	478	541	202	235	275	684	701	700	306	459	309	810	675	628	251	219	245	SLCO4A1	solute carrier organic anion transporter family member 4A1 [Source:HGNC Symbol;Acc:HGNC:10953]	-	-	-	-	GO:0005886//plasma membrane;GO:0016020//membrane	GO:0005515//protein binding;GO:0008514//organic anion transmembrane transporter activity;GO:0015132//prostaglandin transmembrane transporter activity;GO:0015347//sodium-independent organic anion transmembrane transporter activity;GO:0015349//thyroid hormone transmembrane transporter activity;GO:0022857//transmembrane transporter activity	GO:0006811//ion transport;GO:0015711//organic anion transport;GO:0015732//prostaglandin transport;GO:0043252//sodium-independent organic anion transport;GO:0055085//transmembrane transport;GO:0070327//thyroid hormone transport	--
ENSG00000101255	131.492	127.468	133.983	44.535	42.547	46.069	132.581	136.611	140.815	59.917	62.013	58.673	121.261	124.631	115.785	44.613	41.966	46.397	5040	4868	5225	1620	1965	1904	5153	5190	5078	2101	3247	2249	4830	4512	4208	2063	1731	1778	TRIB3	tribbles pseudokinase 3 [Source:HGNC Symbol;Acc:HGNC:16228]	Human Diseases	Endocrine and metabolic disease	ko04931//Insulin resistance	K19518	GO:0005634//nucleus;GO:0005654//nucleoplasm;GO:0005829//cytosol;GO:0005886//plasma membrane	GO:0003714//transcription corepressor activity;GO:0004672//protein kinase activity;GO:0004860//protein kinase inhibitor activity;GO:0005515//protein binding;GO:0005524//ATP binding;GO:0019899//enzyme binding;GO:0019901//protein kinase binding;GO:0031434//mitogen-activated protein kinase kinase binding;GO:0031625//ubiquitin protein ligase binding;GO:0055106//ubiquitin-protein transferase regulator…	GO:0000122//negative regulation of transcription by RNA polymerase II;GO:0006468//protein phosphorylation;GO:0006469//negative regulation of protein kinase activity;GO:0006915//apoptotic process;GO:0010506//regulation of autophagy;GO:0010827//regulation of glucose transmembrane transport;GO:0032092//positive regulation of protein binding;GO:0032436//positive regulation of proteasomal ubiquitin-de…	--
ENSG00000101353	0.487	1.062	0.955	0.096	0.174	0.144	0.378	0.277	0.659	0.032	0.15	0.064	0.747	0.489	0.81	0.099	0.191	0.166	21.01	41	34	3	8	6	14.01	12	22	1	7.01	3	30.02	16.01	28	6	8	8	MROH8	maestro heat like repeat family member 8 [Source:HGNC Symbol;Acc:HGNC:16125]	-	-	-	-	-	-	-	--
ENSG00000101412	17.845	18.124	19.83	3.057	2.742	2.957	14.462	14.457	16.675	3.765	4.552	3.902	24.658	22.199	20.753	2.678	2.498	2.523	789	794	891	129	145	140	645	631	695	152	274	171	1129	926	867	142	118	112	E2F1	E2F transcription factor 1 [Source:HGNC Symbol;Acc:HGNC:3113]	Human Diseases;Human Diseases;Human Diseases;Human Diseases;Human Diseases;Human Diseases;Human Diseases;Human Diseases;Human Diseases;Human Diseases;Cellular Processes;Human Diseases;Human Diseases;Human Diseases;Human Diseases;Cellular Processes;Human Diseases;Human Diseases;Human Diseases;Human Diseases;Human Diseases;Human Diseases;Cellular Processes;Human Diseases;Human Diseases;Human Diseas…	Cancer: overview;Infectious disease: viral;Infectious disease: viral;Infectious disease: viral;Infectious disease: viral;Cancer: overview;Infectious disease: viral;Cancer: specific types;Infectious disease: viral;Cancer: overview;Cell growth and death;Endocrine and metabolic disease;Infectious disease: viral;Cancer: specific types;Cancer: specific types;Cell growth and death;Cancer: specific type…	ko05200//Pathways in cancer;ko05165//Human papillomavirus infection;ko05163//Human cytomegalovirus infection;ko05166//Human T-cell leukemia virus 1 infection;ko05169//Epstein-Barr virus infection;ko05207//Chemical carcinogenesis - receptor activation;ko05167//Kaposi sarcoma-associated herpesvirus infection;ko05225//Hepatocellular carcinoma;ko05161//Hepatitis B;ko05206//MicroRNAs in cancer;ko04218…	K17454;K17454;K17454;K17454;K17454;K17454;K17454;K17454;K17454;K17454;K17454;K17454;K17454;K17454;K17454;K17454;K17454;K17454;K17454;K17454;K17454;K17454;K17454;K17454;K17454;K17454	GO:0000785//chromatin;GO:0005634//nucleus;GO:0005654//nucleoplasm;GO:0005667//transcription regulator complex;GO:0005737//cytoplasm;GO:0005813//centrosome;GO:0032991//protein-containing complex;GO:0035189//Rb-E2F complex;GO:0090575//RNA polymerase II transcription regulator complex	GO:0000976//transcription cis-regulatory region binding;GO:0000978//RNA polymerase II cis-regulatory region sequence-specific DNA binding;GO:0000981//DNA-binding transcription factor activity, RNA polymerase II-specific;GO:0000987//cis-regulatory region sequence-specific DNA binding;GO:0001216//DNA-binding transcription activator activity;GO:0003677//DNA binding;GO:0003700//DNA-binding transcript…	GO:0000077//DNA damage checkpoint signaling;GO:0000082//G1/S transition of mitotic cell cycle;GO:0000083//regulation of transcription involved in G1/S transition of mitotic cell cycle;GO:0000122//negative regulation of transcription by RNA polymerase II;GO:0006351//transcription, DNA-templated;GO:0006355//regulation of transcription, DNA-templated;GO:0006357//regulation of transcription by RNA po…	E2F
ENSG00000102743	6.477	6.056	5.603	2.869	2.494	3.172	7.705	7.665	7.62	3.304	3.134	2.932	7.371	7.613	7.786	2.688	2.765	2.461	422	387	371	172	192	209	502	493	465	196	278	189	497	465	477	208	192	161	SLC25A15	solute carrier family 25 member 15 [Source:HGNC Symbol;Acc:HGNC:10985]	-	-	-	-	GO:0005739//mitochondrion;GO:0005743//mitochondrial inner membrane;GO:0016020//membrane;GO:0031966//mitochondrial membrane	GO:0000064//L-ornithine transmembrane transporter activity;GO:0015189//L-lysine transmembrane transporter activity;GO:0015297//antiporter activity;GO:0061459//L-arginine transmembrane transporter activity	GO:0000050//urea cycle;GO:1903401//L-lysine transmembrane transport;GO:1903826//arginine transmembrane transport;GO:1990575//mitochondrial L-ornithine transmembrane transport	--
ENSG00000102996	7.159	7.18	7.753	3.107	3.406	3.357	5.549	4.263	4.783	2.608	2.398	2.025	6.899	7.716	6.737	2.973	2.299	2.73	478	475	526	198	272	240	324	281	301	159	218	134	477	486	425	238	164	183	MMP15	matrix metallopeptidase 15 [Source:HGNC Symbol;Acc:HGNC:7161]	Organismal Systems	Endocrine system	ko04928//Parathyroid hormone synthesis, secretion and action	K07995	GO:0005886//plasma membrane;GO:0016020//membrane;GO:0031012//extracellular matrix	GO:0004222//metalloendopeptidase activity;GO:0005515//protein binding;GO:0008047//enzyme activator activity;GO:0008233//peptidase activity;GO:0008237//metallopeptidase activity;GO:0008270//zinc ion binding;GO:0016787//hydrolase activity;GO:0046872//metal ion binding;GO:0070006//metalloaminopeptidase activity	GO:0006508//proteolysis;GO:0022617//extracellular matrix disassembly;GO:0030198//extracellular matrix organization;GO:0030574//collagen catabolic process;GO:0032355//response to estradiol;GO:0035987//endodermal cell differentiation;GO:0036211//protein modification process	--
ENSG00000104228	4.711	4.684	4.506	1.524	1.484	1.755	2.841	2.951	2.824	1.217	1.143	1.071	4.438	4.485	4.662	1.565	1.937	2.129	315	314	311	100	122	125	197	196	183	71	107	73	316	277	295	129	138	147	TRIM35	tripartite motif containing 35 [Source:HGNC Symbol;Acc:HGNC:16285]	-	-	-	-	GO:0005634//nucleus;GO:0005737//cytoplasm	GO:0003674//molecular_function;GO:0005515//protein binding;GO:0008270//zinc ion binding;GO:0016740//transferase activity;GO:0046872//metal ion binding;GO:0061630//ubiquitin protein ligase activity	GO:0006915//apoptotic process;GO:0016567//protein ubiquitination;GO:0043065//positive regulation of apoptotic process;GO:0044790//negative regulation by host of viral release from host cell;GO:0045087//innate immune response;GO:0045930//negative regulation of mitotic cell cycle	--
ENSG00000104369	2.706	3.147	2.064	0.943	0.918	0.784	2.749	2.582	2.148	0.406	0.486	0.305	2.468	2.751	3.011	0.608	0.658	0.759	148	164	155	47	58	59	169	160	140	28	41	21	185	157	167	55	40	48	JPH1	junctophilin 1 [Source:HGNC Symbol;Acc:HGNC:14201]	-	-	-	-	GO:0005654//nucleoplasm;GO:0005783//endoplasmic reticulum;GO:0005789//endoplasmic reticulum membrane;GO:0005886//plasma membrane;GO:0014701//junctional sarcoplasmic reticulum membrane;GO:0016020//membrane;GO:0016529//sarcoplasmic reticulum;GO:0030018//Z disc;GO:0030314//junctional membrane complex;GO:0033017//sarcoplasmic reticulum membrane	GO:0003674//molecular_function;GO:0005515//protein binding;GO:0008307//structural constituent of muscle	GO:0007517//muscle organ development;GO:0060314//regulation of ryanodine-sensitive calcium-release channel activity;GO:0060402//calcium ion transport into cytosol	--
ENSG00000104738	101.133	122.703	109.82	46.369	39.367	40.662	106.815	100.005	116.204	38.417	39.778	44.583	151.254	161.733	165.209	42.707	41.831	37.327	3195	3145	3134	1170	1445	1259	3318	3327	3105	1198	1898	1375	4681	4243	4244	1340	1251	1225	MCM4	minichromosome maintenance complex component 4 [Source:HGNC Symbol;Acc:HGNC:6947]	Cellular Processes;Genetic Information Processing	Cell growth and death;Replication and repair	ko04110//Cell cycle;ko03030//DNA replication	K02212;K02212	GO:0000781//chromosome, telomeric region;GO:0005634//nucleus;GO:0005654//nucleoplasm;GO:0005694//chromosome;GO:0016020//membrane;GO:0042555//MCM complex;GO:0071162//CMG complex	GO:0000166//nucleotide binding;GO:0003677//DNA binding;GO:0003678//DNA helicase activity;GO:0003697//single-stranded DNA binding;GO:0004386//helicase activity;GO:0005515//protein binding;GO:0005524//ATP binding;GO:0016787//hydrolase activity;GO:0016887//ATP hydrolysis activity;GO:0017116//single-stranded DNA helicase activity	GO:0000727//double-strand break repair via break-induced replication;GO:0006259//DNA metabolic process;GO:0006260//DNA replication;GO:0006268//DNA unwinding involved in DNA replication;GO:0006270//DNA replication initiation;GO:0006271//DNA strand elongation involved in DNA replication;GO:0007049//cell cycle;GO:0030174//regulation of DNA-dependent DNA replication initiation;GO:0032508//DNA duplex …	--
ENSG00000105173	12.434	13.681	14.75	1.391	2.138	1.888	7.994	7.266	7.878	2.13	2.134	2.689	10.411	10.614	11.096	2.331	1.841	1.758	343	352	399	40	66	60	213	211	225	53	84	72	303	279	277	77	53	52	CCNE1	cyclin E1 [Source:HGNC Symbol;Acc:HGNC:1589]	Human Diseases;Environmental Information Processing;Human Diseases;Human Diseases;Human Diseases;Human Diseases;Human Diseases;Human Diseases;Cellular Processes;Human Diseases;Human Diseases;Human Diseases;Cellular Processes;Cellular Processes;Human Diseases;Human Diseases;Cellular Processes	Cancer: overview;Signal transduction;Infectious disease: viral;Infectious disease: viral;Cancer: overview;Infectious disease: viral;Infectious disease: viral;Cancer: overview;Cell growth and death;Endocrine and metabolic disease;Cancer: specific types;Infectious disease: viral;Cell growth and death;Cell growth and death;Cancer: specific types;Cancer: specific types;Cell growth and death	ko05200//Pathways in cancer;ko04151//PI3K-Akt signaling pathway;ko05165//Human papillomavirus infection;ko05166//Human T-cell leukemia virus 1 infection;ko05203//Viral carcinogenesis;ko05169//Epstein-Barr virus infection;ko05161//Hepatitis B;ko05206//MicroRNAs in cancer;ko04218//Cellular senescence;ko04934//Cushing syndrome;ko05226//Gastric cancer;ko05162//Measles;ko04114//Oocyte meiosis;ko04110/…	K06626;K06626;K06626;K06626;K06626;K06626;K06626;K06626;K06626;K06626;K06626;K06626;K06626;K06626;K06626;K06626;K06626	GO:0000307//cyclin-dependent protein kinase holoenzyme complex;GO:0005634//nucleus;GO:0005654//nucleoplasm;GO:0005737//cytoplasm;GO:0005813//centrosome;GO:0005829//cytosol;GO:0097134//cyclin E1-CDK2 complex	GO:0005515//protein binding;GO:0016301//kinase activity;GO:0016538//cyclin-dependent protein serine/threonine kinase regulator activity;GO:0019901//protein kinase binding	GO:0000079//regulation of cyclin-dependent protein serine/threonine kinase activity;GO:0000082//G1/S transition of mitotic cell cycle;GO:0000122//negative regulation of transcription by RNA polymerase II;GO:0000723//telomere maintenance;GO:0006270//DNA replication initiation;GO:0006468//protein phosphorylation;GO:0007049//cell cycle;GO:0007129//homologous chromosome pairing at meiosis;GO:0016055/…	--
ENSG00000106077	12.002	10.852	9.951	3.721	4.447	4.909	11.486	9.58	11.168	3.846	3.933	3.314	11.243	10.589	11.146	3.37	3.777	2.861	258	237	227	77	120	112	250	212	232	80	121	74	260	221	229	95	89	65	ABHD11	abhydrolase domain containing 11 [Source:HGNC Symbol;Acc:HGNC:16407]	-	-	-	-	GO:0005575//cellular_component;GO:0005739//mitochondrion	GO:0003674//molecular_function;GO:0016787//hydrolase activity	GO:0008150//biological_process;GO:0044255//cellular lipid metabolic process	--
ENSG00000106366	1.06	0.739	1.024	0.545	0.484	0.378	2.618	2.519	3.027	1.182	0.977	1.147	1.396	1.716	1.143	0.643	0.487	0.461	55	38	54	27	30	21	137	129	148	56	69	59	75	84	56	40	27	24	SERPINE1	serpin family E member 1 [Source:HGNC Symbol;Acc:HGNC:8583]	Cellular Processes;Environmental Information Processing;Environmental Information Processing;Environmental Information Processing;Human Diseases;Human Diseases;Organismal Systems;Cellular Processes	Cell growth and death;Signal transduction;Signal transduction;Signal transduction;Infectious disease: parasitic;Endocrine and metabolic disease;Immune system;Cell growth and death	ko04218//Cellular senescence;ko04390//Hippo signaling pathway;ko04371//Apelin signaling pathway;ko04066//HIF-1 signaling pathway;ko05142//Chagas disease;ko04933//AGE-RAGE signaling pathway in diabetic complications;ko04610//Complement and coagulation cascades;ko04115//p53 signaling pathway	K03982;K03982;K03982;K03982;K03982;K03982;K03982;K03982	GO:0005576//extracellular region;GO:0005615//extracellular space;GO:0005886//plasma membrane;GO:0031093//platelet alpha granule lumen;GO:0062023//collagen-containing extracellular matrix;GO:0070062//extracellular exosome;GO:0097180//serine protease inhibitor complex;GO:1904090//peptidase inhibitor complex	GO:0002020//protease binding;GO:0004867//serine-type endopeptidase inhibitor activity;GO:0005102//signaling receptor binding;GO:0005515//protein binding;GO:0030414//peptidase inhibitor activity	GO:0001525//angiogenesis;GO:0010466//negative regulation of peptidase activity;GO:0010469//regulation of signaling receptor activity;GO:0010757//negative regulation of plasminogen activation;GO:0010951//negative regulation of endopeptidase activity;GO:0014912//negative regulation of smooth muscle cell migration;GO:0030194//positive regulation of blood coagulation;GO:0030195//negative regulation o…	--
ENSG00000106852	3.973	4.642	4.491	0.531	1.096	0.723	3.253	2.991	2.528	0.497	0.348	0.719	3.741	3.288	3.238	0.793	1.304	1.073	153	196	170	21	46	37	130	122	104	17	20	15	146	107	123	38	43	25	LHX6	LIM homeobox 6 [Source:HGNC Symbol;Acc:HGNC:21735]	-	-	-	-	GO:0000785//chromatin;GO:0005634//nucleus	GO:0000977//RNA polymerase II transcription regulatory region sequence-specific DNA binding;GO:0000981//DNA-binding transcription factor activity, RNA polymerase II-specific;GO:0003677//DNA binding;GO:0003700//DNA-binding transcription factor activity;GO:0005515//protein binding;GO:0043565//sequence-specific DNA binding;GO:0046872//metal ion binding;GO:1990837//sequence-specific double-stranded D…	GO:0006355//regulation of transcription, DNA-templated;GO:0006357//regulation of transcription by RNA polymerase II;GO:0007399//nervous system development;GO:0021799//cerebral cortex radially oriented cell migration;GO:0021800//cerebral cortex tangential migration;GO:0021853//cerebral cortex GABAergic interneuron migration;GO:0021884//forebrain neuron development;GO:0030154//cell differentiation;…	Homeobox
ENSG00000107719	1.31	1.181	1.119	0.524	0.579	0.429	1.331	1.419	1.532	0.55	0.845	0.736	1.707	1.631	1.401	0.466	0.523	0.644	103	88	88	38	54	37	107	113	112	39	90	57	137	118	101	43	43	49	PALD1	phosphatase domain containing paladin 1 [Source:HGNC Symbol;Acc:HGNC:23530]	-	-	-	-	GO:0005737//cytoplasm;GO:0005829//cytosol	GO:0005515//protein binding	-	--
ENSG00000107758	11.788	12.109	14.052	5.855	5.143	5.178	11.987	11.633	10.124	5.136	4.758	5.263	12.582	12.312	12.689	4.933	4.525	5.219	560	548	665	243	289	244	550	535	431	190	305	243	600	532	549	265	222	239	PPP3CB	protein phosphatase 3 catalytic subunit beta [Source:HGNC Symbol;Acc:HGNC:9315]	Human Diseases;Human Diseases;Human Diseases;Environmental Information Processing;Human Diseases;Environmental Information Processing;Human Diseases;Human Diseases;Human Diseases;Human Diseases;Human Diseases;Organismal Systems;Human Diseases;Environmental Information Processing;Environmental Information Processing;Cellular Processes;Organismal Systems;Organismal Systems;Cellular Processes;Organi…	Neurodegenerative disease;Neurodegenerative disease;Neurodegenerative disease;Signal transduction;Neurodegenerative disease;Signal transduction;Infectious disease: viral;Infectious disease: viral;Cardiovascular disease;Infectious disease: viral;Infectious disease: viral;Development and regeneration;Infectious disease: bacterial;Signal transduction;Signal transduction;Cell growth and death;Endocri…	ko05022//Pathways of neurodegeneration - multiple diseases;ko05010//Alzheimer disease;ko05014//Amyotrophic lateral sclerosis;ko04010//MAPK signaling pathway;ko05020//Prion disease;ko04020//Calcium signaling pathway;ko05163//Human cytomegalovirus infection;ko05166//Human T-cell leukemia virus 1 infection;ko05417//Lipid and atherosclerosis;ko05170//Human immunodeficiency virus 1 infection;ko05167//…	K04348;K04348;K04348;K04348;K04348;K04348;K04348;K04348;K04348;K04348;K04348;K04348;K04348;K04348;K04348;K04348;K04348;K04348;K04348;K04348;K04348;K04348;K04348;K04348;K04348;K04348;K04348;K04348;K04348;K04348;K04348;K04348;K04348	GO:0005654//nucleoplasm;GO:0005737//cytoplasm;GO:0005829//cytosol;GO:0005886//plasma membrane;GO:0005955//calcineurin complex;GO:0008287//protein serine/threonine phosphatase complex;GO:0030018//Z disc;GO:0030315//T-tubule;GO:0098978//glutamatergic synapse	GO:0004721//phosphoprotein phosphatase activity;GO:0004722//protein serine/threonine phosphatase activity;GO:0004723//calcium-dependent protein serine/threonine phosphatase activity;GO:0005509//calcium ion binding;GO:0005515//protein binding;GO:0005516//calmodulin binding;GO:0016787//hydrolase activity;GO:0017018//myosin phosphatase activity;GO:0019899//enzyme binding;GO:0030346//protein phosphat…	GO:0001913//T cell mediated cytotoxicity;GO:0001915//negative regulation of T cell mediated cytotoxicity;GO:0001946//lymphangiogenesis;GO:0006468//protein phosphorylation;GO:0006470//protein dephosphorylation;GO:0007165//signal transduction;GO:0007507//heart development;GO:0007612//learning;GO:0007613//memory;GO:0010468//regulation of gene expression;GO:0016311//dephosphorylation;GO:0017156//calc…	--
ENSG00000109089	10.169	9.047	9.363	4.056	4.301	4.788	10.405	9.377	10.659	4.748	4.815	5.104	9.57	9.173	9.578	4.247	3.721	4.353	591	521	553	225	299	298	610	538	584	252	381	294	576	503	526	296	231	254	CDR2L	cerebellar degeneration related protein 2 like [Source:HGNC Symbol;Acc:HGNC:29999]	-	-	-	-	GO:0005737//cytoplasm	GO:0005515//protein binding;GO:0042802//identical protein binding	GO:0047496//vesicle transport along microtubule;GO:0055107//Golgi to secretory granule transport	--
ENSG00000109321	101.91	100.814	103.922	26.241	22.259	22.099	136.365	137.243	136.091	33.797	32.806	32.73	106.121	108.323	109.056	30.55	26.676	25.928	2067	2026	2142	508	540	480	2789	2748	2602	626	905	658	2228	2072	2090	743	578	528	AREG	amphiregulin [Source:HGNC Symbol;Acc:HGNC:651]	Environmental Information Processing;Environmental Information Processing;Environmental Information Processing;Human Diseases;Environmental Information Processing	Signal transduction;Signal transduction;Signal transduction;Cancer: specific types;Signal transduction	ko04151//PI3K-Akt signaling pathway;ko04010//MAPK signaling pathway;ko04390//Hippo signaling pathway;ko05210//Colorectal cancer;ko04012//ErbB signaling pathway	K09782;K09782;K09782;K09782;K09782	GO:0005576//extracellular region;GO:0005615//extracellular space;GO:0005634//nucleus;GO:0005737//cytoplasm;GO:0005789//endoplasmic reticulum membrane;GO:0009986//cell surface;GO:0012507//ER to Golgi transport vesicle membrane;GO:0016020//membrane;GO:0030669//clathrin-coated endocytic vesicle membrane;GO:0033116//endoplasmic reticulum-Golgi intermediate compartment membrane	GO:0005125//cytokine activity;GO:0005154//epidermal growth factor receptor binding;GO:0005515//protein binding;GO:0008083//growth factor activity;GO:0030297//transmembrane receptor protein tyrosine kinase activator activity;GO:0048018//receptor ligand activity	GO:0007173//epidermal growth factor receptor signaling pathway;GO:0007186//G protein-coupled receptor signaling pathway;GO:0007267//cell-cell signaling;GO:0008284//positive regulation of cell population proliferation;GO:0010838//positive regulation of keratinocyte proliferation;GO:0014009//glial cell proliferation;GO:0014070//response to organic cyclic compound;GO:0031175//neuron projection devel…	--
ENSG00000110092	81.857	80.789	81.243	21.403	22.779	22.493	82.015	80.141	80.868	31.849	34.125	33.492	81.399	84.339	86.869	23.668	22.831	22.991	5702	5575.96	5751	1423	1897.95	1677.95	5734	5510.93	5295.96	2025.99	3222	2284	5858	5528.93	5692	1949	1698.95	1607.96	CCND1	cyclin D1 [Source:HGNC Symbol;Acc:HGNC:1582]	Human Diseases;Environmental Information Processing;Human Diseases;Human Diseases;Human Diseases;Human Diseases;Human Diseases;Cellular Processes;Human Diseases;Human Diseases;Human Diseases;Cellular Processes;Environmental Information Processing;Environmental Information Processing;Human Diseases;Human Diseases;Cellular Processes;Environmental Information Processing;Human Diseases;Human Diseases…	Cancer: overview;Signal transduction;Infectious disease: viral;Infectious disease: viral;Infectious disease: viral;Cancer: overview;Cancer: overview;Cellular community - eukaryotes;Infectious disease: viral;Cancer: overview;Infectious disease: viral;Cellular community - eukaryotes;Signal transduction;Signal transduction;Cancer: specific types;Cancer: overview;Cell growth and death;Signal transduc…	ko05200//Pathways in cancer;ko04151//PI3K-Akt signaling pathway;ko05165//Human papillomavirus infection;ko05163//Human cytomegalovirus infection;ko05166//Human T-cell leukemia virus 1 infection;ko05203//Viral carcinogenesis;ko05205//Proteoglycans in cancer;ko04510//Focal adhesion;ko05169//Epstein-Barr virus infection;ko05207//Chemical carcinogenesis - receptor activation;ko05167//Kaposi sarcoma-a…	K04503;K04503;K04503;K04503;K04503;K04503;K04503;K04503;K04503;K04503;K04503;K04503;K04503;K04503;K04503;K04503;K04503;K04503;K04503;K04503;K04503;K04503;K04503;K04503;K04503;K04503;K04503;K04503;K04503;K04503;K04503;K04503;K04503;K04503;K04503;K04503;K04503;K04503;K04503;K04503;K04503;K04503;K04503;K04503;K04503;K04503;K04503;K04503	GO:0000307//cyclin-dependent protein kinase holoenzyme complex;GO:0005634//nucleus;GO:0005654//nucleoplasm;GO:0005737//cytoplasm;GO:0005829//cytosol;GO:0005923//bicellular tight junction;GO:0016020//membrane;GO:0017053//transcription repressor complex;GO:0031965//nuclear membrane;GO:0097128//cyclin D1-CDK4 complex	GO:0003714//transcription corepressor activity;GO:0004672//protein kinase activity;GO:0005515//protein binding;GO:0016301//kinase activity;GO:0016538//cyclin-dependent protein serine/threonine kinase regulator activity;GO:0019899//enzyme binding;GO:0019901//protein kinase binding;GO:0042826//histone deacetylase binding;GO:0061575//cyclin-dependent protein serine/threonine kinase activator activit…	GO:0000079//regulation of cyclin-dependent protein serine/threonine kinase activity;GO:0000082//G1/S transition of mitotic cell cycle;GO:0000122//negative regulation of transcription by RNA polymerase II;GO:0000320//re-entry into mitotic cell cycle;GO:0001934//positive regulation of protein phosphorylation;GO:0006468//protein phosphorylation;GO:0006974//cellular response to DNA damage stimulus;GO…	--
ENSG00000112029	16.805	16.451	16.378	1.586	1.835	1.731	8.702	8.822	8.13	2.157	2.227	2.614	13.987	14.472	13.418	2.101	2.412	1.828	579	564	578	53	79	66	302	300	263	67	105	91	500	467	435	89	91	67	FBXO5	F-box protein 5 [Source:HGNC Symbol;Acc:HGNC:13584]	Cellular Processes	Cell growth and death	ko04114//Oocyte meiosis	K10292	GO:0005634//nucleus;GO:0005654//nucleoplasm;GO:0005737//cytoplasm;GO:0005819//spindle;GO:0005829//cytosol;GO:0005856//cytoskeleton;GO:0072687//meiotic spindle	GO:0005515//protein binding;GO:0010997//anaphase-promoting complex binding;GO:0019901//protein kinase binding;GO:0046872//metal ion binding;GO:0140678//molecular function inhibitor activity;GO:1990948//ubiquitin ligase inhibitor activity	GO:0001556//oocyte maturation;GO:0006275//regulation of DNA replication;GO:0006974//cellular response to DNA damage stimulus;GO:0007049//cell cycle;GO:0007057//spindle assembly involved in female meiosis I;GO:0007088//regulation of mitotic nuclear division;GO:0007346//regulation of mitotic cell cycle;GO:0008284//positive regulation of cell population proliferation;GO:0010948//negative regulation …	--
ENSG00000112118	79.086	79.485	80.352	24.359	25.973	26.628	65.44	68.883	65.335	24.967	26.753	25.912	106.451	99.848	98.514	28.462	27.745	28.836	3345	3210	3317	1122	1442	1330	2934	3024	2789	1052	1733	1179	4735	4143	4003	1422	1245	1268	MCM3	minichromosome maintenance complex component 3 [Source:HGNC Symbol;Acc:HGNC:6945]	Cellular Processes;Genetic Information Processing	Cell growth and death;Replication and repair	ko04110//Cell cycle;ko03030//DNA replication	K02541;K02541	GO:0000781//chromosome, telomeric region;GO:0005634//nucleus;GO:0005654//nucleoplasm;GO:0005658//alpha DNA polymerase:primase complex;GO:0005694//chromosome;GO:0005737//cytoplasm;GO:0005813//centrosome;GO:0016020//membrane;GO:0042555//MCM complex;GO:0048471//perinuclear region of cytoplasm;GO:0071162//CMG complex	GO:0000166//nucleotide binding;GO:0003677//DNA binding;GO:0003697//single-stranded DNA binding;GO:0004386//helicase activity;GO:0005515//protein binding;GO:0005524//ATP binding;GO:0016787//hydrolase activity;GO:0016887//ATP hydrolysis activity;GO:0017116//single-stranded DNA helicase activity	GO:0000727//double-strand break repair via break-induced replication;GO:0006259//DNA metabolic process;GO:0006260//DNA replication;GO:0006268//DNA unwinding involved in DNA replication;GO:0006270//DNA replication initiation;GO:0006271//DNA strand elongation involved in DNA replication;GO:0007049//cell cycle;GO:0030174//regulation of DNA-dependent DNA replication initiation;GO:0032508//DNA duplex …	--
ENSG00000112210	12.818	13.341	13.533	5.345	4.406	5.029	6.826	6.705	6.74	2.223	2.62	2.134	12.709	12.447	12.092	4.476	4.834	4.752	582.35	589.17	626.13	229.29	235.79	244.52	300.1	296.39	291.17	90.82	161.73	97.44	590.88	525.44	518.96	244.47	224.85	217.48	RAB23	RAB23, member RAS oncogene family [Source:HGNC Symbol;Acc:HGNC:14263]	-	-	-	-	GO:0005737//cytoplasm;GO:0005768//endosome;GO:0005776//autophagosome;GO:0005813//centrosome;GO:0005829//cytosol;GO:0005886//plasma membrane;GO:0010008//endosome membrane;GO:0012505//endomembrane system;GO:0016020//membrane;GO:0030054//cell junction;GO:0030670//phagocytic vesicle membrane;GO:0031410//cytoplasmic vesicle;GO:0045335//phagocytic vesicle	GO:0000166//nucleotide binding;GO:0003924//GTPase activity;GO:0005515//protein binding;GO:0005525//GTP binding	GO:0000045//autophagosome assembly;GO:0006886//intracellular protein transport;GO:0006968//cellular defense response;GO:0015031//protein transport;GO:0042308//negative regulation of protein import into nucleus;GO:0046039//GTP metabolic process;GO:0060271//cilium assembly;GO:0097094//craniofacial suture morphogenesis	--
ENSG00000112715	66.783	69.559	73.357	19.83	16.593	19.355	44.744	43.96	43.097	14.624	13.258	14.881	57.245	55.307	55.052	16.648	15.731	18.63	2895	2937	2847	711	801	795	1895	1798	1761	520	701	570	2460	2156	2274	797	642	660	VEGFA	vascular endothelial growth factor A [Source:HGNC Symbol;Acc:HGNC:12680]	Human Diseases;Environmental Information Processing;Human Diseases;Environmental Information Processing;Environmental Information Processing;Environmental Information Processing;Human Diseases;Human Diseases;Environmental Information Processing;Human Diseases;Cellular Processes;Human Diseases;Human Diseases;Human Diseases;Human Diseases;Organismal Systems;Environmental Information Processing;Huma…	Cancer: overview;Signal transduction;Infectious disease: viral;Signal transduction;Signal transduction;Signal transduction;Infectious disease: viral;Cancer: overview;Signal transduction;Cancer: overview;Cellular community - eukaryotes;Cancer: overview;Infectious disease: viral;Cancer: overview;Cardiovascular disease;Endocrine system;Signal transduction;Endocrine and metabolic disease;Immune disea…	ko05200//Pathways in cancer;ko04151//PI3K-Akt signaling pathway;ko05165//Human papillomavirus infection;ko04010//MAPK signaling pathway;ko04020//Calcium signaling pathway;ko04014//Ras signaling pathway;ko05163//Human cytomegalovirus infection;ko05208//Chemical carcinogenesis - reactive oxygen species;ko04015//Rap1 signaling pathway;ko05205//Proteoglycans in cancer;ko04510//Focal adhesion;ko05207/…	K05448;K05448;K05448;K05448;K05448;K05448;K05448;K05448;K05448;K05448;K05448;K05448;K05448;K05448;K05448;K05448;K05448;K05448;K05448;K05448;K05448;K05448;K05448;K05448	GO:0005576//extracellular region;GO:0005615//extracellular space;GO:0005737//cytoplasm;GO:0005912//adherens junction;GO:0009986//cell surface;GO:0016020//membrane;GO:0030141//secretory granule;GO:0031012//extracellular matrix;GO:0031093//platelet alpha granule lumen;GO:1990150//VEGF-A complex	GO:0001968//fibronectin binding;GO:0005125//cytokine activity;GO:0005161//platelet-derived growth factor receptor binding;GO:0005172//vascular endothelial growth factor receptor binding;GO:0005515//protein binding;GO:0008083//growth factor activity;GO:0008201//heparin binding;GO:0038191//neuropilin binding;GO:0042056//chemoattractant activity;GO:0042802//identical protein binding;GO:0042803//prot…	GO:0000122//negative regulation of transcription by RNA polymerase II;GO:0001525//angiogenesis;GO:0001541//ovarian follicle development;GO:0001569//branching involved in blood vessel morphogenesis;GO:0001570//vasculogenesis;GO:0001666//response to hypoxia;GO:0001701//in utero embryonic development;GO:0001822//kidney development;GO:0001934//positive regulation of protein phosphorylation;GO:0001938…	--
ENSG00000112759	31.99	32.038	31.823	11.911	12.395	12.301	20.516	22.672	21.646	8.392	9.445	8.754	36.134	38.271	36.466	10.363	10.626	10.303	1025	1062	1054	393	498	435	703	730	686	255	432	296	1248	1130	1124	421	397	357	SLC29A1	solute carrier family 29 member 1 (Augustine blood group) [Source:HGNC Symbol;Acc:HGNC:11003]	Human Diseases	Substance dependence	ko05034//Alcoholism	K15014	GO:0005886//plasma membrane;GO:0016020//membrane;GO:0016323//basolateral plasma membrane;GO:0016324//apical plasma membrane;GO:0098793//presynapse;GO:0098794//postsynapse	GO:0005326//neurotransmitter transmembrane transporter activity;GO:0005337//nucleoside transmembrane transporter activity;GO:0015207//adenine transmembrane transporter activity;GO:0015208//guanine transmembrane transporter activity;GO:0015210//uracil transmembrane transporter activity;GO:0015211//purine nucleoside transmembrane transporter activity;GO:0015212//cytidine transmembrane transporter a…	GO:0001504//neurotransmitter uptake;GO:0006139//nucleobase-containing compound metabolic process;GO:0006805//xenobiotic metabolic process;GO:0006836//neurotransmitter transport;GO:0006855//xenobiotic transmembrane transport;GO:0007595//lactation;GO:0015851//nucleobase transport;GO:0015853//adenine transport;GO:0015858//nucleoside transport;GO:0015860//purine nucleoside transmembrane transport;GO:…	--
ENSG00000114315	24.684	25.653	24.708	7.082	7.622	7.539	17.616	19.369	19.096	5.541	5.958	5.183	21.635	19.735	22.199	7.635	7.811	7.425	639	658	650	175	236	209	460	495	466	131	210	133	580	482	543	237	216	193	HES1	hes family bHLH transcription factor 1 [Source:HGNC Symbol;Acc:HGNC:5192]	Human Diseases;Human Diseases;Human Diseases;Human Diseases;Environmental Information Processing;Genetic Information Processing;Human Diseases	Cancer: overview;Infectious disease: viral;Infectious disease: viral;Cancer: specific types;Signal transduction;Replication and repair;Endocrine and metabolic disease	ko05200//Pathways in cancer;ko05165//Human papillomavirus infection;ko05169//Epstein-Barr virus infection;ko05224//Breast cancer;ko04330//Notch signaling pathway;ko03460//Fanconi anemia pathway;ko04950//Maturity onset diabetes of the young	K06054;K06054;K06054;K06054;K06054;K06054;K06054	GO:0000785//chromatin;GO:0005634//nucleus;GO:0005654//nucleoplasm;GO:0005737//cytoplasm;GO:0016363//nuclear matrix;GO:0032991//protein-containing complex	GO:0000981//DNA-binding transcription factor activity, RNA polymerase II-specific;GO:0001217//DNA-binding transcription repressor activity;GO:0001222//transcription corepressor binding;GO:0001227//DNA-binding transcription repressor activity, RNA polymerase II-specific;GO:0003677//DNA binding;GO:0003682//chromatin binding;GO:0005515//protein binding;GO:0008432//JUN kinase binding;GO:0042802//iden…	GO:0000122//negative regulation of transcription by RNA polymerase II;GO:0001701//in utero embryonic development;GO:0001709//cell fate determination;GO:0001889//liver development;GO:0002085//inhibition of neuroepithelial cell differentiation;GO:0003143//embryonic heart tube morphogenesis;GO:0003151//outflow tract morphogenesis;GO:0003266//regulation of secondary heart field cardioblast proliferat…	bHLH
ENSG00000115107	6.079	5.423	5.911	2.045	2.044	1.908	4.574	5.356	4.386	1.496	2.151	2.261	5.903	6.251	6.688	1.706	2.024	1.365	376	319	372	119	151	134	295	313	266	85	156	128	382	347	373	125	111	89	STEAP3	STEAP3 metalloreductase [Source:HGNC Symbol;Acc:HGNC:24592]	Cellular Processes;Cellular Processes	Cell growth and death;Cell growth and death	ko04115//p53 signaling pathway;ko04216//Ferroptosis	K10142;K10142	GO:0005737//cytoplasm;GO:0005768//endosome;GO:0005771//multivesicular body;GO:0005886//plasma membrane;GO:0010008//endosome membrane;GO:0016020//membrane	GO:0005515//protein binding;GO:0008823//cupric reductase activity;GO:0016491//oxidoreductase activity;GO:0016723//oxidoreductase activity, acting on metal ions, NAD or NADP as acceptor;GO:0042802//identical protein binding;GO:0046872//metal ion binding;GO:0052851//ferric-chelate reductase (NADPH) activity	GO:0006811//ion transport;GO:0006915//apoptotic process;GO:0007049//cell cycle;GO:0009306//protein secretion;GO:0015677//copper ion import;GO:0033572//transferrin transport;GO:0034755//iron ion transmembrane transport	--
ENSG00000115318	2.717	4.432	3.809	0.654	1.576	1.02	4.375	5.204	4.667	1.6	2.022	1.588	4.87	5.163	4.528	1.421	0.514	1.29	128.1	136.55	136.43	28.53	60.22	32.41	148.02	153.79	160.36	40.15	78.78	49.2	165.85	156.36	148.56	60.42	29.59	36.77	LOXL3	lysyl oxidase like 3 [Source:HGNC Symbol;Acc:HGNC:13869]	-	-	-	-	GO:0005576//extracellular region;GO:0005615//extracellular space;GO:0005634//nucleus;GO:0005737//cytoplasm;GO:0016020//membrane;GO:0062023//collagen-containing extracellular matrix	GO:0001968//fibronectin binding;GO:0004720//protein-lysine 6-oxidase activity;GO:0005044//scavenger receptor activity;GO:0005507//copper ion binding;GO:0005515//protein binding;GO:0016491//oxidoreductase activity;GO:0016641//oxidoreductase activity, acting on the CH-NH2 group of donors, oxygen as acceptor;GO:0046872//metal ion binding	GO:0001837//epithelial to mesenchymal transition;GO:0006897//endocytosis;GO:0006954//inflammatory response;GO:0018057//peptidyl-lysine oxidation;GO:0021510//spinal cord development;GO:0030199//collagen fibril organization;GO:0030324//lung development;GO:0045892//negative regulation of transcription, DNA-templated;GO:0060021//roof of mouth development;GO:0061053//somite development;GO:1905590//fib…	--
ENSG00000115902	8.187	8.405	8.883	1.928	2.073	2.117	6.265	5.551	6.194	2.394	1.949	1.964	7.622	7.759	7.561	1.788	1.897	1.7	614	610	677	138	186	170	474	411	391	164	199	146	592	549	525	158	152	128	SLC1A4	solute carrier family 1 member 4 [Source:HGNC Symbol;Acc:HGNC:10942]	-	-	-	-	GO:0005813//centrosome;GO:0005882//intermediate filament;GO:0005886//plasma membrane;GO:0009986//cell surface;GO:0016020//membrane;GO:0030425//dendrite;GO:0042470//melanosome;GO:0043025//neuronal cell body;GO:0045202//synapse;GO:0070062//extracellular exosome	GO:0005254//chloride channel activity;GO:0015171//amino acid transmembrane transporter activity;GO:0015175//neutral amino acid transmembrane transporter activity;GO:0015179//L-amino acid transmembrane transporter activity;GO:0015180//L-alanine transmembrane transporter activity;GO:0015183//L-aspartate transmembrane transporter activity;GO:0015184//L-cystine transmembrane transporter activity;GO:0…	GO:0006865//amino acid transport;GO:0006868//glutamine transport;GO:0015808//L-alanine transport;GO:0015811//L-cystine transport;GO:0015813//L-glutamate transmembrane transport;GO:0015824//proline transport;GO:0015825//L-serine transport;GO:0015826//threonine transport;GO:0034589//hydroxyproline transport;GO:0035249//synaptic transmission, glutamatergic;GO:0035524//proline transmembrane transport…	--
ENSG00000116062	49.538	48.108	48.667	14.651	14.219	13.773	25.961	27.88	26.312	7.521	7.821	7.163	44.947	46.809	47.414	12.404	13.809	13.458	3331.63	3235.53	3348.06	949.3	1166.21	1012.1	1770.22	1852.97	1680	458.54	710.29	483.32	3146.8	2971.55	2996.04	1003.76	995.08	904.84	MSH6	mutS homolog 6 [Source:HGNC Symbol;Acc:HGNC:7329]	Human Diseases;Human Diseases;Human Diseases;Genetic Information Processing	Cancer: overview;Cancer: specific types;Drug resistance: antineoplastic;Replication and repair	ko05200//Pathways in cancer;ko05210//Colorectal cancer;ko01524//Platinum drug resistance;ko03430//Mismatch repair	K08737;K08737;K08737;K08737	GO:0000785//chromatin;GO:0005634//nucleus;GO:0005654//nucleoplasm;GO:0005694//chromosome;GO:0005794//Golgi apparatus;GO:0005829//cytosol;GO:0032301//MutSalpha complex;GO:0043231//intracellular membrane-bounded organelle	GO:0000166//nucleotide binding;GO:0000287//magnesium ion binding;GO:0000400//four-way junction DNA binding;GO:0003677//DNA binding;GO:0003682//chromatin binding;GO:0003684//damaged DNA binding;GO:0003690//double-stranded DNA binding;GO:0005515//protein binding;GO:0005524//ATP binding;GO:0008094//ATP-dependent activity, acting on DNA;GO:0019899//enzyme binding;GO:0030983//mismatched DNA binding;GO…	GO:0000710//meiotic mismatch repair;GO:0006281//DNA repair;GO:0006298//mismatch repair;GO:0006974//cellular response to DNA damage stimulus;GO:0007283//spermatogenesis;GO:0008340//determination of adult lifespan;GO:0008630//intrinsic apoptotic signaling pathway in response to DNA damage;GO:0009411//response to UV;GO:0016446//somatic hypermutation of immunoglobulin genes;GO:0016447//somatic recomb…	--
ENSG00000116127	6.117	6.61	6.772	2.524	3.04	2.645	3.671	3.694	3.879	1.615	1.905	1.864	4.698	5.887	5.821	2.988	2.651	2.496	1110	969	1009	404	653	519	519	604	553	247	480	361	872	886	858	550	532	457	ALMS1	ALMS1 centrosome and basal body associated protein [Source:HGNC Symbol;Acc:HGNC:428]	-	-	-	-	GO:0000922//spindle pole;GO:0005737//cytoplasm;GO:0005813//centrosome;GO:0005814//centriole;GO:0005815//microtubule organizing center;GO:0005829//cytosol;GO:0005856//cytoskeleton;GO:0005929//cilium;GO:0042995//cell projection	GO:0003674//molecular_function;GO:0008017//microtubule binding	GO:0016197//endosomal transport;GO:0046599//regulation of centriole replication;GO:0051492//regulation of stress fiber assembly;GO:0120162//positive regulation of cold-induced thermogenesis	--
ENSG00000116396	3.045	2.424	3.466	1.347	1.16	1.506	1.179	1.511	1.317	0.591	0.603	0.579	2.235	2.265	2.654	0.608	1.139	1.005	277	221	268	105	124	123	99	122	117	51	62	53	181	169	183	83	89	79	KCNC4	potassium voltage-gated channel subfamily C member 4 [Source:HGNC Symbol;Acc:HGNC:6236]	-	-	-	-	GO:0005886//plasma membrane;GO:0008076//voltage-gated potassium channel complex;GO:0016020//membrane;GO:0030424//axon;GO:0032590//dendrite membrane;GO:0032809//neuronal cell body membrane;GO:0045202//synapse	GO:0005216//ion channel activity;GO:0005244//voltage-gated ion channel activity;GO:0005249//voltage-gated potassium channel activity;GO:0005251//delayed rectifier potassium channel activity;GO:0005267//potassium channel activity;GO:0005515//protein binding	GO:0006811//ion transport;GO:0006813//potassium ion transport;GO:0007268//chemical synaptic transmission;GO:0034765//regulation of ion transmembrane transport;GO:0051260//protein homooligomerization;GO:0055085//transmembrane transport;GO:0071805//potassium ion transmembrane transport	--
ENSG00000117877	4.282	3.543	3.987	1.504	1.101	1.67	4.082	4.536	4.103	1.387	1.131	1.054	4.509	4.391	4.908	1.324	1.648	1.446	168.22	136.84	161.72	50.55	56.09	65.73	159.93	169.27	149.38	44.78	55.72	35.41	182.83	160.16	168.03	62.85	63.86	60.8	POLR1G	RNA polymerase I subunit G [Source:HGNC Symbol;Acc:HGNC:24219]	Genetic Information Processing	Transcription	ko03020//RNA polymerase	K25436	GO:0000120//RNA polymerase I transcription regulator complex;GO:0000428//DNA-directed RNA polymerase complex;GO:0001650//fibrillar center;GO:0005634//nucleus;GO:0005654//nucleoplasm;GO:0005694//chromosome;GO:0005730//nucleolus;GO:0005736//RNA polymerase I complex;GO:0005739//mitochondrion;GO:0005829//cytosol	GO:0003723//RNA binding	GO:0006360//transcription by RNA polymerase I;GO:0007169//transmembrane receptor protein tyrosine kinase signaling pathway;GO:0009303//rRNA transcription	--
ENSG00000118412	8.03	8.796	9.639	2.848	3.056	2.872	4.212	4.4	4.182	1.495	2.075	2.375	7.54	7.654	8.944	3.373	3.85	3.636	765	802	864	244	309	270	395	387	331	128	228	174	709	647	690	367	354	309	CASP8AP2	caspase 8 associated protein 2 [Source:HGNC Symbol;Acc:HGNC:1510]	-	-	-	-	-	GO:0002020//protease binding;GO:0008656//cysteine-type endopeptidase activator activity involved in apoptotic process;GO:0042802//identical protein binding	GO:0006919//activation of cysteine-type endopeptidase activity involved in apoptotic process;GO:0008625//extrinsic apoptotic signaling pathway via death domain receptors;GO:0097190//apoptotic signaling pathway	--
ENSG00000118600	6.91	8.076	8.259	2.682	3.29	3.974	7.868	8.827	9.825	3.618	4.631	4.301	9.004	7.355	8.487	3.594	3.852	3.469	211	240	257	77	120	132	241	265	282	99	194	124	276	209	244	129	126	105	RXYLT1	ribitol xylosyltransferase 1 [Source:HGNC Symbol;Acc:HGNC:13530]	Metabolism;Metabolism	Global and overview maps;Glycan biosynthesis and metabolism	ko01100//Metabolic pathways;ko00515//Mannose type O-glycan biosynthesis	K21052;K21052	GO:0000139//Golgi membrane;GO:0005654//nucleoplasm;GO:0005794//Golgi apparatus;GO:0005886//plasma membrane;GO:0016020//membrane	GO:0005515//protein binding;GO:0016740//transferase activity;GO:0120053//ribitol beta-1,4-xylosyltransferase activity	GO:0006486//protein glycosylation;GO:0035269//protein O-linked mannosylation	--
ENSG00000119547	0.278	0.232	0.273	0.054	0.084	0.059	0.143	0.176	0.137	0.032	0.046	0.026	0.215	0.204	0.176	0.049	0.055	0.059	75	62	75	14	27	17	39	47	35	8	17	7	60	52	45	16	16	16	ONECUT2	one cut homeobox 2 [Source:HGNC Symbol;Acc:HGNC:8139]	-	-	-	-	GO:0000785//chromatin;GO:0005634//nucleus;GO:0005654//nucleoplasm;GO:0015629//actin cytoskeleton	GO:0000978//RNA polymerase II cis-regulatory region sequence-specific DNA binding;GO:0000981//DNA-binding transcription factor activity, RNA polymerase II-specific;GO:0001228//DNA-binding transcription activator activity, RNA polymerase II-specific;GO:0003677//DNA binding;GO:0003700//DNA-binding transcription factor activity;GO:1990837//sequence-specific double-stranded DNA binding	GO:0001889//liver development;GO:0001952//regulation of cell-matrix adhesion;GO:0002064//epithelial cell development;GO:0006357//regulation of transcription by RNA polymerase II;GO:0007179//transforming growth factor beta receptor signaling pathway;GO:0009653//anatomical structure morphogenesis;GO:0009887//animal organ morphogenesis;GO:0016477//cell migration;GO:0030512//negative regulation of tr…	CUT
ENSG00000120256	13.996	13.28	12.995	5.049	5.15	4.951	7.309	6.989	7.344	3.416	3.432	3.459	9.555	10.61	10.621	4.452	4.2	4.298	828.7	779.69	785	284	362	313.09	436	410.06	411	184	274.27	202	586.01	593	595	315	263	254	LRP11	LDL receptor related protein 11 [Source:HGNC Symbol;Acc:HGNC:16936]	-	-	-	-	GO:0005886//plasma membrane;GO:0016020//membrane	GO:0005515//protein binding;GO:0051219//phosphoprotein binding	GO:0009408//response to heat;GO:0009409//response to cold;GO:0009414//response to water deprivation;GO:0009612//response to mechanical stimulus;GO:0033555//multicellular organismal response to stress;GO:0035902//response to immobilization stress;GO:0042594//response to starvation	--
ENSG00000120738	8.96	8.182	8.607	0.935	0.957	0.978	33.282	35.618	36.231	8.261	7.892	9.372	17.211	16.014	17.119	1.391	0.944	1.391	462	418	451	46	59	54	1731	1813	1761	389	554	479	919	779	834	86	52	72	EGR1	early growth response 1 [Source:HGNC Symbol;Acc:HGNC:3238]	Human Diseases;Human Diseases;Environmental Information Processing;Organismal Systems;Human Diseases;Organismal Systems	Neurodegenerative disease;Infectious disease: viral;Signal transduction;Endocrine system;Endocrine and metabolic disease;Endocrine system	ko05020//Prion disease;ko05166//Human T-cell leukemia virus 1 infection;ko04371//Apelin signaling pathway;ko04928//Parathyroid hormone synthesis, secretion and action;ko04933//AGE-RAGE signaling pathway in diabetic complications;ko04912//GnRH signaling pathway	K09203;K09203;K09203;K09203;K09203;K09203	GO:0000785//chromatin;GO:0005634//nucleus;GO:0005654//nucleoplasm;GO:0005737//cytoplasm	GO:0000976//transcription cis-regulatory region binding;GO:0000977//RNA polymerase II transcription regulatory region sequence-specific DNA binding;GO:0000978//RNA polymerase II cis-regulatory region sequence-specific DNA binding;GO:0000981//DNA-binding transcription factor activity, RNA polymerase II-specific;GO:0001228//DNA-binding transcription activator activity, RNA polymerase II-specific;GO…	GO:0000122//negative regulation of transcription by RNA polymerase II;GO:0001666//response to hypoxia;GO:0002931//response to ischemia;GO:0006355//regulation of transcription, DNA-templated;GO:0006357//regulation of transcription by RNA polymerase II;GO:0009749//response to glucose;GO:0010628//positive regulation of gene expression;GO:0030217//T cell differentiation;GO:0030509//BMP signaling path…	zf-C2H2
ENSG00000120942	7.509	7.583	6.341	3.376	3.383	3.749	5.729	5.769	5.881	2.426	2.62	2.468	7.871	6.327	6.914	3.606	3.409	3.033	400	379	325	169	231	226	301	323	280	120	197	132	427	333	355	239	181	166	UBIAD1	UbiA prenyltransferase domain containing 1 [Source:HGNC Symbol;Acc:HGNC:30791]	-	-	-	-	GO:0000139//Golgi membrane;GO:0005634//nucleus;GO:0005737//cytoplasm;GO:0005739//mitochondrion;GO:0005783//endoplasmic reticulum;GO:0005789//endoplasmic reticulum membrane;GO:0005794//Golgi apparatus;GO:0016020//membrane;GO:0031966//mitochondrial membrane;GO:0110165//cellular anatomical entity	GO:0002083//4-hydroxybenzoate decaprenyltransferase activity;GO:0004659//prenyltransferase activity;GO:0005515//protein binding;GO:0016209//antioxidant activity;GO:0016740//transferase activity;GO:0016765//transferase activity, transferring alkyl or aryl (other than methyl) groups	GO:0006744//ubiquinone biosynthetic process;GO:0009234//menaquinone biosynthetic process;GO:0032194//ubiquinone biosynthetic process via 3,4-dihydroxy-5-polyprenylbenzoate;GO:0042371//vitamin K biosynthetic process;GO:0042373//vitamin K metabolic process;GO:0044249//cellular biosynthetic process;GO:0098869//cellular oxidant detoxification;GO:1901576//organic substance biosynthetic process;GO:1901…	--
ENSG00000122035	7.324	7.319	6.854	2.633	2.321	2.727	4.864	4.679	4.57	2.149	2.004	2.101	6.425	6.799	6.89	2.156	2.464	2.145	306	303	291	105	116	122	205	193	180	82	114	87	278	268	272	108	110	90	RASL11A	RAS like family 11 member A [Source:HGNC Symbol;Acc:HGNC:23802]	-	-	-	-	GO:0005634//nucleus;GO:0005730//nucleolus	GO:0000166//nucleotide binding;GO:0003924//GTPase activity;GO:0003925//G protein activity;GO:0005515//protein binding;GO:0005525//GTP binding;GO:0016787//hydrolase activity	GO:0045943//positive regulation of transcription by RNA polymerase I	--
ENSG00000123407	3.018	2.538	3.226	1.034	0.966	0.992	1.034	0.623	0.553	0.245	0.192	0.244	1.277	1.678	1.538	0.544	0.593	0.649	162	135	176	53	62	57	56	33	28	12	14	13	71	85	78	35	34	35	HOXC12	homeobox C12 [Source:HGNC Symbol;Acc:HGNC:5124]	-	-	-	-	GO:0005634//nucleus	GO:0000981//DNA-binding transcription factor activity, RNA polymerase II-specific;GO:0003677//DNA binding;GO:1990837//sequence-specific double-stranded DNA binding	GO:0006355//regulation of transcription, DNA-templated;GO:0006357//regulation of transcription by RNA polymerase II	Homeobox
ENSG00000123989	8.151	7.772	7.648	3.524	3.568	4.447	3.528	4.261	4.53	1.237	1.56	1.447	6.649	6.391	5.876	2.704	2.083	2.794	372	382	378	161	211	236	176	200	209	48	98	71	334	271	267	160	103	117	CHPF	chondroitin polymerizing factor [Source:HGNC Symbol;Acc:HGNC:24291]	Metabolism;Metabolism	Global and overview maps;Glycan biosynthesis and metabolism	ko01100//Metabolic pathways;ko00532//Glycosaminoglycan biosynthesis - chondroitin sulfate / dermatan sulfate	K00747;K00747	GO:0000139//Golgi membrane;GO:0005737//cytoplasm;GO:0005739//mitochondrion;GO:0005759//mitochondrial matrix;GO:0005794//Golgi apparatus;GO:0005829//cytosol;GO:0016020//membrane;GO:0032580//Golgi cisterna membrane	GO:0008376//acetylgalactosaminyltransferase activity;GO:0016740//transferase activity;GO:0016757//glycosyltransferase activity;GO:0016758//hexosyltransferase activity;GO:0046872//metal ion binding;GO:0047238//glucuronosyl-N-acetylgalactosaminyl-proteoglycan 4-beta-N-acetylgalactosaminyltransferase activity;GO:0050510//N-acetylgalactosaminyl-proteoglycan 3-beta-glucuronosyltransferase activity	GO:0030206//chondroitin sulfate biosynthetic process	--
ENSG00000124217	5.926	5.741	5.351	2.057	1.979	1.846	2.802	3.032	3.307	0.717	0.956	0.816	5.014	5.024	4.939	1.885	1.609	2.093	497.92	477.96	456.91	164.95	198.85	166.09	237.48	251.51	261.94	55	109.32	68	436.24	398.23	392.09	189.96	144.42	176.55	MOCS3	molybdenum cofactor synthesis 3 [Source:HGNC Symbol;Acc:HGNC:15765]	Genetic Information Processing	Folding, sorting and degradation	ko04122//Sulfur relay system	K11996	GO:0005737//cytoplasm;GO:0005829//cytosol	GO:0000166//nucleotide binding;GO:0003824//catalytic activity;GO:0004792//thiosulfate sulfurtransferase activity;GO:0005515//protein binding;GO:0005524//ATP binding;GO:0008641//ubiquitin-like modifier activating enzyme activity;GO:0016740//transferase activity;GO:0016779//nucleotidyltransferase activity;GO:0016783//sulfurtransferase activity;GO:0042292//URM1 activating enzyme activity;GO:0046872/…	GO:0002098//tRNA wobble uridine modification;GO:0002143//tRNA wobble position uridine thiolation;GO:0006777//Mo-molybdopterin cofactor biosynthetic process;GO:0008033//tRNA processing;GO:0008152//metabolic process;GO:0032447//protein urmylation;GO:0034227//tRNA thio-modification;GO:0043545//molybdopterin cofactor metabolic process	--
ENSG00000124225	0.723	0.716	0.904	0.212	0.174	0.179	0.544	0.618	1.378	0.303	0.068	0.027	0.38	1.002	0.635	0.085	0.297	0.156	29	32	40	6	11	5	23	23	40	6	2	2	14	35	26	6	12	6	PMEPA1	prostate transmembrane protein, androgen induced 1 [Source:HGNC Symbol;Acc:HGNC:14107]	-	-	-	-	GO:0000139//Golgi membrane;GO:0005768//endosome;GO:0005794//Golgi apparatus;GO:0005886//plasma membrane;GO:0010008//endosome membrane;GO:0016020//membrane;GO:0031901//early endosome membrane;GO:0043231//intracellular membrane-bounded organelle	GO:0005515//protein binding;GO:0050699//WW domain binding;GO:0070412//R-SMAD binding	GO:0009968//negative regulation of signal transduction;GO:0010991//negative regulation of SMAD protein complex assembly;GO:0030512//negative regulation of transforming growth factor beta receptor signaling pathway;GO:0030521//androgen receptor signaling pathway;GO:0060394//negative regulation of pathway-restricted SMAD protein phosphorylation	--
ENSG00000124766	10.584	11.047	10.353	2.985	2.894	3.127	4.162	3.936	4.507	1.3	1.01	0.958	7.626	7.192	7.419	2.48	2.632	2.427	847	876	842	228	277	268	336	311	340	95	110	76	632	543	561	238	225	195	SOX4	SRY-box transcription factor 4 [Source:HGNC Symbol;Acc:HGNC:11200]	Human Diseases	Cancer: overview	ko05206//MicroRNAs in cancer	K23581	GO:0000785//chromatin;GO:0005634//nucleus;GO:0005654//nucleoplasm;GO:0005667//transcription regulator complex;GO:0005737//cytoplasm;GO:0005739//mitochondrion	GO:0000976//transcription cis-regulatory region binding;GO:0000978//RNA polymerase II cis-regulatory region sequence-specific DNA binding;GO:0000981//DNA-binding transcription factor activity, RNA polymerase II-specific;GO:0001228//DNA-binding transcription activator activity, RNA polymerase II-specific;GO:0003677//DNA binding;GO:0003700//DNA-binding transcription factor activity;GO:0005515//prot…	GO:0000122//negative regulation of transcription by RNA polymerase II;GO:0001666//response to hypoxia;GO:0002328//pro-B cell differentiation;GO:0003183//mitral valve morphogenesis;GO:0003215//cardiac right ventricle morphogenesis;GO:0003289//atrial septum primum morphogenesis;GO:0003357//noradrenergic neuron differentiation;GO:0006355//regulation of transcription, DNA-templated;GO:0007399//nervou…	HMG
ENSG00000124882	14.422	12.959	13.647	2.638	2.436	2.253	22.453	20.886	20.055	6.41	5.974	6.278	13.316	13.344	13.799	3.914	4.369	4.241	1094	974	1052	191	221	183	1718	1564	1434	444	617	472	1046	955	989	356	354	323	EREG	epiregulin [Source:HGNC Symbol;Acc:HGNC:3443]	Environmental Information Processing;Environmental Information Processing;Human Diseases;Environmental Information Processing	Signal transduction;Signal transduction;Cancer: specific types;Signal transduction	ko04151//PI3K-Akt signaling pathway;ko04010//MAPK signaling pathway;ko05210//Colorectal cancer;ko04012//ErbB signaling pathway	K09784;K09784;K09784;K09784	GO:0005576//extracellular region;GO:0005615//extracellular space;GO:0005886//plasma membrane;GO:0016020//membrane;GO:0030669//clathrin-coated endocytic vesicle membrane	GO:0005154//epidermal growth factor receptor binding;GO:0005515//protein binding;GO:0008083//growth factor activity;GO:0030297//transmembrane receptor protein tyrosine kinase activator activity;GO:0048018//receptor ligand activity	GO:0001525//angiogenesis;GO:0001550//ovarian cumulus expansion;GO:0001556//oocyte maturation;GO:0001819//positive regulation of cytokine production;GO:0007143//female meiotic nuclear division;GO:0007173//epidermal growth factor receptor signaling pathway;GO:0007267//cell-cell signaling;GO:0008284//positive regulation of cell population proliferation;GO:0008285//negative regulation of cell populat…	--
ENSG00000125398	33.941	34.006	32.562	7.459	7.919	7.573	16.51	16.462	16.468	3.288	3.74	3.794	25.318	24.935	24.439	9.422	8.751	9.465	2193	2177	2138	460	612	524	1076	1050	1003	194	329	243	1694	1520	1492	730	604	614	SOX9	SRY-box transcription factor 9 [Source:HGNC Symbol;Acc:HGNC:11204]	Environmental Information Processing	Signal transduction	ko04024//cAMP signaling pathway	K18435	GO:0000785//chromatin;GO:0005634//nucleus;GO:0005654//nucleoplasm;GO:0005667//transcription regulator complex;GO:0032991//protein-containing complex	GO:0000976//transcription cis-regulatory region binding;GO:0000978//RNA polymerase II cis-regulatory region sequence-specific DNA binding;GO:0000981//DNA-binding transcription factor activity, RNA polymerase II-specific;GO:0000987//cis-regulatory region sequence-specific DNA binding;GO:0001228//DNA-binding transcription activator activity, RNA polymerase II-specific;GO:0003677//DNA binding;GO:000…	GO:0000122//negative regulation of transcription by RNA polymerase II;GO:0001501//skeletal system development;GO:0001502//cartilage condensation;GO:0001503//ossification;GO:0001658//branching involved in ureteric bud morphogenesis;GO:0001708//cell fate specification;GO:0001837//epithelial to mesenchymal transition;GO:0001894//tissue homeostasis;GO:0001934//positive regulation of protein phosphory…	HMG
ENSG00000125454	9.106	11.502	9.408	3.245	3.871	4.087	9.921	10.496	10.497	3.775	3.849	4.579	12.04	14.021	12.493	4.927	3.837	4.653	224	276	244	80	116	108	232	239	229	87	138	119	297	295	279	151	103	118	SLC25A19	solute carrier family 25 member 19 [Source:HGNC Symbol;Acc:HGNC:14409]	-	-	-	-	GO:0005634//nucleus;GO:0005739//mitochondrion;GO:0005743//mitochondrial inner membrane;GO:0016020//membrane;GO:0031966//mitochondrial membrane	GO:0015234//thiamine transmembrane transporter activity;GO:0015297//antiporter activity;GO:0030233//deoxynucleotide transmembrane transporter activity;GO:0090422//thiamine pyrophosphate transmembrane transporter activity	GO:0030302//deoxynucleotide transport;GO:0030974//thiamine pyrophosphate transmembrane transport;GO:0042723//thiamine-containing compound metabolic process;GO:0055085//transmembrane transport	--
ENSG00000125630	21.964	24.452	20.497	7.428	9.42	9.719	12.153	13.149	12.695	6.31	6.608	5.51	17.22	16.657	15.918	8.743	7.811	7.266	1253	1237	1155	502	614	547	813	816	761	311	429	337	1078	912	1008	643	540	497	POLR1B	RNA polymerase I subunit B [Source:HGNC Symbol;Acc:HGNC:20454]	Genetic Information Processing	Transcription	ko03020//RNA polymerase	K03002	GO:0000428//DNA-directed RNA polymerase complex;GO:0001650//fibrillar center;GO:0005634//nucleus;GO:0005654//nucleoplasm;GO:0005694//chromosome;GO:0005730//nucleolus;GO:0005736//RNA polymerase I complex;GO:0005829//cytosol	GO:0001054//RNA polymerase I activity;GO:0003677//DNA binding;GO:0003899//DNA-directed 5'-3' RNA polymerase activity;GO:0005515//protein binding;GO:0016740//transferase activity;GO:0016779//nucleotidyltransferase activity;GO:0032549//ribonucleoside binding;GO:0034062//5'-3' RNA polymerase activity;GO:0046872//metal ion binding	GO:0006351//transcription, DNA-templated;GO:0006360//transcription by RNA polymerase I;GO:0007566//embryo implantation;GO:0009303//rRNA transcription;GO:0014029//neural crest formation;GO:0017126//nucleologenesis	--
ENSG00000125968	45.984	45.646	47.509	3.276	4.295	2.948	24.969	28.526	31.076	6.383	7.875	7.062	36.966	35.988	34.739	3.974	3.998	4.623	758	742	792	51	83	51	415	464	482	95	174	115	633	562	545	77	69	75	ID1	inhibitor of DNA binding 1 [Source:HGNC Symbol;Acc:HGNC:5360]	Environmental Information Processing;Environmental Information Processing;Cellular Processes;Environmental Information Processing	Signal transduction;Signal transduction;Cellular community - eukaryotes;Signal transduction	ko04015//Rap1 signaling pathway;ko04390//Hippo signaling pathway;ko04550//Signaling pathways regulating pluripotency of stem cells;ko04350//TGF-beta signaling pathway	K04680;K04680;K04680;K04680	GO:0005634//nucleus;GO:0005654//nucleoplasm;GO:0005737//cytoplasm;GO:0005794//Golgi apparatus	GO:0005515//protein binding;GO:0046983//protein dimerization activity;GO:0140416//transcription regulator inhibitor activity	GO:0000122//negative regulation of transcription by RNA polymerase II;GO:0001525//angiogenesis;GO:0007179//transforming growth factor beta receptor signaling pathway;GO:0010621//negative regulation of transcription by transcription factor localization;GO:0030154//cell differentiation;GO:0032922//circadian regulation of gene expression;GO:0043433//negative regulation of DNA-binding transcription f…	bHLH
ENSG00000126368	2.519	2.391	3.146	0.66	1.044	0.657	6.678	7.25	7.433	1.216	1.206	1.085	3.971	4.364	3.838	0.628	0.965	0.863	108.89	102.42	138.21	27.22	54	30.4	291.21	309.37	302.88	48	70.98	46.49	177.75	178	156.75	32.53	44.57	37.44	NR1D1	nuclear receptor subfamily 1 group D member 1 [Source:HGNC Symbol;Acc:HGNC:7962]	Organismal Systems	Environmental adaptation	ko04710//Circadian rhythm	K03728	GO:0000785//chromatin;GO:0005634//nucleus;GO:0005654//nucleoplasm;GO:0005737//cytoplasm;GO:0016604//nuclear body;GO:0030425//dendrite;GO:0042995//cell projection;GO:0043197//dendritic spine;GO:0045202//synapse	GO:0000976//transcription cis-regulatory region binding;GO:0000977//RNA polymerase II transcription regulatory region sequence-specific DNA binding;GO:0000978//RNA polymerase II cis-regulatory region sequence-specific DNA binding;GO:0000981//DNA-binding transcription factor activity, RNA polymerase II-specific;GO:0001222//transcription corepressor binding;GO:0001227//DNA-binding transcription rep…	GO:0000122//negative regulation of transcription by RNA polymerase II;GO:0001678//cellular glucose homeostasis;GO:0005978//glycogen biosynthetic process;GO:0006351//transcription, DNA-templated;GO:0006355//regulation of transcription, DNA-templated;GO:0007623//circadian rhythm;GO:0009755//hormone-mediated signaling pathway;GO:0010498//proteasomal protein catabolic process;GO:0019216//regulation o…	THR-like
ENSG00000126562	10.002	2.265	2.357	0.88	0.654	0.798	0.906	0.969	1.044	0.413	0.468	0.453	1.622	1.103	1.235	0.584	0.685	0.664	131.93	154.9	164.49	58	54	59	60	66	66.95	26	44	30.74	115.9	71.84	79.83	47.92	48.85	46	WNK4	WNK lysine deficient protein kinase 4 [Source:HGNC Symbol;Acc:HGNC:14544]	-	-	-	-	GO:0005737//cytoplasm;GO:0005829//cytosol;GO:0005923//bicellular tight junction;GO:0016020//membrane;GO:0032991//protein-containing complex;GO:0044297//cell body;GO:0070161//anchoring junction	GO:0000166//nucleotide binding;GO:0004672//protein kinase activity;GO:0004674//protein serine/threonine kinase activity;GO:0005515//protein binding;GO:0005524//ATP binding;GO:0008200//ion channel inhibitor activity;GO:0016301//kinase activity;GO:0016740//transferase activity;GO:0031404//chloride ion binding;GO:0106310//protein serine kinase activity	GO:0002021//response to dietary excess;GO:0003096//renal sodium ion transport;GO:0006468//protein phosphorylation;GO:0006469//negative regulation of protein kinase activity;GO:0006821//chloride transport;GO:0006954//inflammatory response;GO:0007165//signal transduction;GO:0008104//protein localization;GO:0008217//regulation of blood pressure;GO:0009410//response to xenobiotic stimulus;GO:0010467/…	--
ENSG00000127423	3.503	4.655	3.999	2.291	1.728	1.761	2.833	3.664	3.567	1.709	1.656	1.473	3.923	5.571	4.805	2.286	2.001	2.286	119.1	134.22	121.72	68.31	66	58.09	83	111	106	53	65	48	130.51	162.25	140.43	78.17	65	79.03	AUNIP	aurora kinase A and ninein interacting protein [Source:HGNC Symbol;Acc:HGNC:28363]	-	-	-	-	GO:0000922//spindle pole;GO:0005634//nucleus;GO:0005694//chromosome;GO:0005737//cytoplasm;GO:0005813//centrosome;GO:0005815//microtubule organizing center;GO:0005856//cytoskeleton;GO:0090734//site of DNA damage	GO:0003677//DNA binding;GO:0003684//damaged DNA binding;GO:0005515//protein binding	GO:0000724//double-strand break repair via homologous recombination;GO:0006281//DNA repair;GO:0006974//cellular response to DNA damage stimulus;GO:0007051//spindle organization;GO:2001033//negative regulation of double-strand break repair via nonhomologous end joining	--
ENSG00000128191	6.954	6.949	6.85	2.006	1.96	2.392	4.958	5.73	5.858	1.726	1.644	1.481	7.875	7.49	7.469	1.621	2.315	1.97	502	472	495	129	173	180	370	392	409	111	161	108	550	506	502	144	172	144	DGCR8	DGCR8 microprocessor complex subunit [Source:HGNC Symbol;Acc:HGNC:2847]	-	-	-	-	GO:0005634//nucleus;GO:0005654//nucleoplasm;GO:0005730//nucleolus;GO:0005737//cytoplasm;GO:0005829//cytosol;GO:0014069//postsynaptic density;GO:0016604//nuclear body;GO:0070877//microprocessor complex;GO:0098978//glutamatergic synapse	GO:0003723//RNA binding;GO:0003725//double-stranded RNA binding;GO:0005515//protein binding;GO:0020037//heme binding;GO:0042802//identical protein binding;GO:0042803//protein homodimerization activity;GO:0046872//metal ion binding;GO:0070878//primary miRNA binding;GO:0140517//protein-RNA adaptor activity	GO:0031053//primary miRNA processing;GO:0072091//regulation of stem cell proliferation;GO:2000633//positive regulation of pre-miRNA processing	--
ENSG00000128283	16.708	17.872	20.235	7.114	6.444	7.194	28.691	25.524	30.795	8.05	9.127	8.428	20.105	19.336	17.593	5.737	5.938	5.416	585	621	698	228	261	272	996	885	1008	253	429	288	731	633	578	230	208	192	CDC42EP1	CDC42 effector protein 1 [Source:HGNC Symbol;Acc:HGNC:17014]	-	-	-	-	GO:0005737//cytoplasm;GO:0005829//cytosol;GO:0005856//cytoskeleton;GO:0005912//adherens junction;GO:0005925//focal adhesion;GO:0012505//endomembrane system;GO:0016020//membrane	GO:0005515//protein binding;GO:0031267//small GTPase binding;GO:0098641//cadherin binding involved in cell-cell adhesion	GO:0008360//regulation of cell shape;GO:0030838//positive regulation of actin filament polymerization;GO:0031274//positive regulation of pseudopodium assembly;GO:0098609//cell-cell adhesion	--
ENSG00000128408	5.676	5.151	4.781	0.727	1.024	1.258	3.441	2.937	2.036	1.073	1.02	0.783	6.072	5.41	5.748	0.885	0.612	1.464	139	125	119	17	30	33	85	71	47	24	34	19	154	125	133	26	16	36	RIBC2	RIB43A domain with coiled-coils 2 [Source:HGNC Symbol;Acc:HGNC:13241]	-	-	-	-	GO:0005634//nucleus;GO:0005737//cytoplasm;GO:0005856//cytoskeleton;GO:0005879//axonemal microtubule;GO:0042995//cell projection	GO:0005515//protein binding	-	--
ENSG00000128564	0.477	0.578	0.399	0.103	0.082	0.067	6.715	6.426	6.73	1.254	1.629	1.599	0.714	0.581	0.715	0.278	0.134	0.098	20	24	17	4	4	3	284	266	266	48	93	66	31	23	28	14	6	4	VGF	VGF nerve growth factor inducible [Source:HGNC Symbol;Acc:HGNC:12684]	-	-	-	-	GO:0005576//extracellular region;GO:0005615//extracellular space;GO:0005788//endoplasmic reticulum lumen;GO:0005794//Golgi apparatus;GO:0030133//transport vesicle;GO:0031410//cytoplasmic vesicle;GO:0043025//neuronal cell body;GO:0043231//intracellular membrane-bounded organelle;GO:0045202//synapse;GO:0098978//glutamatergic synapse	GO:0003674//molecular_function;GO:0005179//hormone activity;GO:0005184//neuropeptide hormone activity;GO:0008083//growth factor activity	GO:0001541//ovarian follicle development;GO:0002021//response to dietary excess;GO:0006091//generation of precursor metabolites and energy;GO:0007165//signal transduction;GO:0009409//response to cold;GO:0019953//sexual reproduction;GO:0030073//insulin secretion;GO:0032868//response to insulin;GO:0033500//carbohydrate homeostasis;GO:0042593//glucose homeostasis;GO:0042742//defense response to bact…	--
ENSG00000128951	27.987	26.426	27.517	13.22	12.721	14.531	27.97	26.738	28.96	11.796	13.211	12.983	37.008	38.721	41.385	11.312	11.218	12.378	520	503	571	245	280	279	588	518	545	237	336	247	768	715	745	279	218	234	DUT	deoxyuridine triphosphatase [Source:HGNC Symbol;Acc:HGNC:3078]	Metabolism;Metabolism;Metabolism	Global and overview maps;Xenobiotics biodegradation and metabolism;Nucleotide metabolism	ko01100//Metabolic pathways;ko00983//Drug metabolism - other enzymes;ko00240//Pyrimidine metabolism	K01520;K01520;K01520	GO:0005634//nucleus;GO:0005654//nucleoplasm;GO:0005739//mitochondrion;GO:0070062//extracellular exosome	GO:0000287//magnesium ion binding;GO:0003723//RNA binding;GO:0004170//dUTP diphosphatase activity;GO:0005515//protein binding;GO:0016787//hydrolase activity;GO:0030547//signaling receptor inhibitor activity;GO:0032556//pyrimidine deoxyribonucleotide binding;GO:0042802//identical protein binding;GO:0042975//peroxisome proliferator activated receptor binding;GO:0046872//metal ion binding	GO:0001889//liver development;GO:0006139//nucleobase-containing compound metabolic process;GO:0006226//dUMP biosynthetic process;GO:0006231//dTMP biosynthetic process;GO:0006260//DNA replication;GO:0009117//nucleotide metabolic process;GO:0014070//response to organic cyclic compound;GO:0043254//regulation of protein-containing complex assembly;GO:0046081//dUTP catabolic process	--
ENSG00000128965	9.089	9.134	8.057	1.718	1.673	1.06	5.776	5.002	5.934	2.488	2.043	1.48	7.728	6.86	5.63	1.015	0.766	1.01	221	209	195	37	50	28	136	123	139	46	65	32	186	153	131	30	20	25	CHAC1	ChaC glutathione specific gamma-glutamylcyclotransferase 1 [Source:HGNC Symbol;Acc:HGNC:28680]	Metabolism;Metabolism	Global and overview maps;Metabolism of other amino acids	ko01100//Metabolic pathways;ko00480//Glutathione metabolism	K07232;K07232	GO:0005737//cytoplasm;GO:0005794//Golgi apparatus;GO:0005802//trans-Golgi network;GO:0005829//cytosol	GO:0003839//gamma-glutamylcyclotransferase activity;GO:0005112//Notch binding;GO:0005515//protein binding;GO:0016829//lyase activity;GO:0061928//glutathione specific gamma-glutamylcyclotransferase activity	GO:0006750//glutathione biosynthetic process;GO:0006751//glutathione catabolic process;GO:0006915//apoptotic process;GO:0006986//response to unfolded protein;GO:0007219//Notch signaling pathway;GO:0007399//nervous system development;GO:0010955//negative regulation of protein processing;GO:0022008//neurogenesis;GO:0045746//negative regulation of Notch signaling pathway;GO:0070059//intrinsic apopto…	--
ENSG00000129173	12.801	13.563	13.465	3.092	2.573	3.559	7.715	7.201	8.157	3.686	2.949	3.213	14.508	15.115	13.889	3.639	3.255	4.145	711	656	716	172	177	185	434	423	404	153	235	181	878	683	723	210	206	214	E2F8	E2F transcription factor 8 [Source:HGNC Symbol;Acc:HGNC:24727]	-	-	-	-	GO:0000785//chromatin;GO:0005634//nucleus;GO:0005654//nucleoplasm;GO:0005667//transcription regulator complex;GO:0005730//nucleolus;GO:0005829//cytosol;GO:0090575//RNA polymerase II transcription regulator complex	GO:0000978//RNA polymerase II cis-regulatory region sequence-specific DNA binding;GO:0000981//DNA-binding transcription factor activity, RNA polymerase II-specific;GO:0000987//cis-regulatory region sequence-specific DNA binding;GO:0001217//DNA-binding transcription repressor activity;GO:0001227//DNA-binding transcription repressor activity, RNA polymerase II-specific;GO:0003677//DNA binding;GO:00…	GO:0000122//negative regulation of transcription by RNA polymerase II;GO:0001890//placenta development;GO:0002040//sprouting angiogenesis;GO:0006355//regulation of transcription, DNA-templated;GO:0006357//regulation of transcription by RNA polymerase II;GO:0007049//cell cycle;GO:0032466//negative regulation of cytokinesis;GO:0032877//positive regulation of DNA endoreduplication;GO:0033301//cell c…	E2F
ENSG00000129911	3.59	4.054	3.538	2.224	1.087	1.935	3.874	4.467	4.83	0.787	1.804	0.969	5.052	5.025	6.484	2.227	1.674	1.05	118	126	98	44	62	54	137	134	125	22	60	37	147	120	140	45	48	36	KLF16	KLF transcription factor 16 [Source:HGNC Symbol;Acc:HGNC:16857]	-	-	-	-	GO:0000785//chromatin;GO:0005634//nucleus	GO:0000978//RNA polymerase II cis-regulatory region sequence-specific DNA binding;GO:0000981//DNA-binding transcription factor activity, RNA polymerase II-specific;GO:0001227//DNA-binding transcription repressor activity, RNA polymerase II-specific;GO:0003677//DNA binding;GO:0003700//DNA-binding transcription factor activity;GO:0005515//protein binding;GO:0046872//metal ion binding;GO:1990837//se…	GO:0000122//negative regulation of transcription by RNA polymerase II;GO:0006357//regulation of transcription by RNA polymerase II;GO:0007212//dopamine receptor signaling pathway	zf-C2H2
ENSG00000130054	1.889	1.62	2.126	0.246	0.31	0.265	1.065	1.025	1.218	0.135	0.263	0.187	1.788	1.439	1.568	0.299	0.335	0.184	153	130	175	19	30	23	87	82	93	10	29	15	150	110	120	29	29	15	NALF2	NALCN channel auxiliary factor 2 [Source:HGNC Symbol;Acc:HGNC:30701]	-	-	-	-	GO:0005886//plasma membrane;GO:0016020//membrane	GO:0015275//stretch-activated, cation-selective, calcium channel activity	GO:0098703//calcium ion import across plasma membrane	--
ENSG00000130299	6.92	5.808	6.812	2.236	2.358	2.161	3.753	4.179	4.448	1.702	1.591	1.477	5.408	6.116	5.356	1.832	2.398	2.306	278	232	289	87	109	91	155	170	170	64	81	59	221	223	200	92	97	93	GTPBP3	GTP binding protein 3, mitochondrial [Source:HGNC Symbol;Acc:HGNC:14880]	-	-	-	-	GO:0005634//nucleus;GO:0005737//cytoplasm;GO:0005739//mitochondrion	GO:0000166//nucleotide binding;GO:0003924//GTPase activity;GO:0005515//protein binding;GO:0005525//GTP binding	GO:0002098//tRNA wobble uridine modification;GO:0006400//tRNA modification;GO:0008033//tRNA processing;GO:0030488//tRNA methylation	--
ENSG00000130349	5.492	6.798	5.939	1.775	2.166	2.903	3.051	2.962	3.331	0.848	0.896	1.381	4.424	4.959	4.943	1.651	1.418	2.752	108	132	116	33	51	61	60	56	62	16	24	26	90	91	95	39	30	53	MTRES1	mitochondrial transcription rescue factor 1 [Source:HGNC Symbol;Acc:HGNC:17971]	-	-	-	-	GO:0005739//mitochondrion;GO:0005759//mitochondrial matrix	GO:0000049//tRNA binding;GO:0003723//RNA binding;GO:0005515//protein binding;GO:0043023//ribosomal large subunit binding	GO:0072344//rescue of stalled ribosome;GO:1903108//regulation of mitochondrial transcription	--
ENSG00000130513	14.2	14.402	14.945	6.852	5.915	6.601	14.378	12.13	13.177	3.331	3.277	3.817	16.064	12.929	14.774	4.778	5.911	5.665	281	283	301	129	140	141	288	237	245	60	88	75	329	242	279	113	125	113	GDF15	growth differentiation factor 15 [Source:HGNC Symbol;Acc:HGNC:30142]	Environmental Information Processing	Signaling molecules and interaction	ko04060//Cytokine-cytokine receptor interaction	K05504	GO:0005576//extracellular region;GO:0005615//extracellular space;GO:0005634//nucleus;GO:0005737//cytoplasm;GO:0005794//Golgi apparatus;GO:0062023//collagen-containing extracellular matrix;GO:0070062//extracellular exosome	GO:0005125//cytokine activity;GO:0005515//protein binding;GO:0008083//growth factor activity;GO:0042803//protein homodimerization activity	GO:0002023//reduction of food intake in response to dietary excess;GO:0007165//signal transduction;GO:0007179//transforming growth factor beta receptor signaling pathway;GO:0007267//cell-cell signaling;GO:0010862//positive regulation of pathway-restricted SMAD protein phosphorylation;GO:0035860//glial cell-derived neurotrophic factor receptor signaling pathway;GO:0040015//negative regulation of m…	--
ENSG00000130522	17.174	15.024	17.843	5.023	8.769	7.548	14.516	14.351	16.407	3.278	2.896	6.317	18.189	18.073	17.786	3.969	4.823	6.542	370	326	372	152	207	199	363	321	379	75	125	102	415	367	371	131	137	138	JUND	JunD proto-oncogene, AP-1 transcription factor subunit [Source:HGNC Symbol;Acc:HGNC:6206]	Environmental Information Processing;Organismal Systems;Organismal Systems;Organismal Systems	Signal transduction;Development and regeneration;Endocrine system;Immune system	ko04010//MAPK signaling pathway;ko04380//Osteoclast differentiation;ko04928//Parathyroid hormone synthesis, secretion and action;ko04657//IL-17 signaling pathway	K04449;K04449;K04449;K04449	GO:0000785//chromatin;GO:0005634//nucleus;GO:0005654//nucleoplasm;GO:0005667//transcription regulator complex;GO:0017053//transcription repressor complex;GO:0035976//transcription factor AP-1 complex;GO:0090575//RNA polymerase II transcription regulator complex	GO:0000976//transcription cis-regulatory region binding;GO:0000978//RNA polymerase II cis-regulatory region sequence-specific DNA binding;GO:0000981//DNA-binding transcription factor activity, RNA polymerase II-specific;GO:0001221//transcription coregulator binding;GO:0001228//DNA-binding transcription activator activity, RNA polymerase II-specific;GO:0003677//DNA binding;GO:0003690//double-stran…	GO:0000122//negative regulation of transcription by RNA polymerase II;GO:0002076//osteoblast development;GO:0006355//regulation of transcription, DNA-templated;GO:0006357//regulation of transcription by RNA polymerase II;GO:0042127//regulation of cell population proliferation;GO:0045669//positive regulation of osteoblast differentiation;GO:0045944//positive regulation of transcription by RNA poly…	TF_bZIP
ENSG00000131470	3.906	5.767	5.613	1.348	1.309	1.602	9.878	10.116	8.26	4.701	4.739	4.641	8.013	8.446	10.115	1.929	2.779	2.593	73.01	103.8	100.29	25	28.96	36.9	179.31	174.26	142.44	79.69	121.52	79.82	159.56	137.13	171.59	48.05	49.27	43.78	PSMC3IP	PSMC3 interacting protein [Source:HGNC Symbol;Acc:HGNC:17928]	-	-	-	-	GO:0000794//condensed nuclear chromosome;GO:0005634//nucleus;GO:0005654//nucleoplasm;GO:0120231//DNA recombinase auxiliary factor complex	GO:0003677//DNA binding;GO:0003690//double-stranded DNA binding;GO:0005515//protein binding;GO:0030374//nuclear receptor coactivator activity;GO:0120230//recombinase activator activity	GO:0000709//meiotic joint molecule formation;GO:0006310//DNA recombination;GO:0007129//homologous chromosome pairing at meiosis;GO:0007131//reciprocal meiotic recombination;GO:0010774//meiotic strand invasion involved in reciprocal meiotic recombination;GO:0045893//positive regulation of transcription, DNA-templated;GO:0051321//meiotic cell cycle;GO:0090304//nucleic acid metabolic process	--
ENSG00000131584	5.612	4.829	5.248	2.334	2.309	2.396	3.069	5.352	4.091	1.95	1.735	2.007	4.483	4.534	4.737	2.203	1.982	2.4	296	292	293	135	167	160	180	227	206	111	142	115	280	252	223	139	132	132	ACAP3	ArfGAP with coiled-coil, ankyrin repeat and PH domains 3 [Source:HGNC Symbol;Acc:HGNC:16754]	Cellular Processes	Transport and catabolism	ko04144//Endocytosis	K12489	GO:0005737//cytoplasm;GO:0030426//growth cone	GO:0005096//GTPase activator activity;GO:0005515//protein binding;GO:0046872//metal ion binding	GO:0001764//neuron migration;GO:0010975//regulation of neuron projection development	--
ENSG00000131981	296.39	294.462	306.038	136.401	132.438	140.978	481.389	478.305	492.557	245.915	238.86	235.529	391.814	405.926	383.919	154.199	141.436	146.059	4667	4594	4897	2050	2494	2377	7646	7423	7311	3536	5120	3676	6389	6030	5712	2900	2379	2309	LGALS3	galectin 3 [Source:HGNC Symbol;Acc:HGNC:6563]	-	-	-	-	GO:0001772//immunological synapse;GO:0005576//extracellular region;GO:0005615//extracellular space;GO:0005634//nucleus;GO:0005654//nucleoplasm;GO:0005681//spliceosomal complex;GO:0005737//cytoplasm;GO:0005743//mitochondrial inner membrane;GO:0005829//cytosol;GO:0005886//plasma membrane;GO:0009986//cell surface;GO:0016020//membrane;GO:0030667//secretory granule membrane;GO:0062023//collagen-contai…	GO:0003723//RNA binding;GO:0004864//protein phosphatase inhibitor activity;GO:0005515//protein binding;GO:0019863//IgE binding;GO:0019903//protein phosphatase binding;GO:0030246//carbohydrate binding;GO:0042056//chemoattractant activity;GO:0043236//laminin binding;GO:0140693//molecular condensate scaffold activity	GO:0002376//immune system process;GO:0002548//monocyte chemotaxis;GO:0006397//mRNA processing;GO:0008380//RNA splicing;GO:0030154//cell differentiation;GO:0030593//neutrophil chemotaxis;GO:0030855//epithelial cell differentiation;GO:0031334//positive regulation of protein-containing complex assembly;GO:0042129//regulation of T cell proliferation;GO:0045087//innate immune response;GO:0045806//nega…	--
ENSG00000132394	11.265	11.368	12.455	5.564	5.119	5.803	7.729	7.579	7.412	3.12	4.006	4.069	11.202	12.495	11.402	5.422	5.087	5.236	406.7	407.61	458.72	191.3	221.11	225.24	282.55	270.67	252.55	103.27	197.69	145.81	418.47	423.36	389.57	234.93	196.16	190.53	EEFSEC	eukaryotic elongation factor, selenocysteine-tRNA specific [Source:HGNC Symbol;Acc:HGNC:24614]	-	-	-	-	GO:0005634//nucleus;GO:0005737//cytoplasm;GO:1990904//ribonucleoprotein complex	GO:0000049//tRNA binding;GO:0000166//nucleotide binding;GO:0003746//translation elongation factor activity;GO:0003924//GTPase activity;GO:0005525//GTP binding;GO:0035368//selenocysteine insertion sequence binding;GO:0043021//ribonucleoprotein complex binding	GO:0001514//selenocysteine incorporation;GO:0006412//translation	--
ENSG00000132623	7.703	7.504	7.61	2.663	2.501	2.388	4.949	4.622	5.263	1.802	1.452	1.984	6.026	6.26	6.019	2.755	2.712	2.87	674	651	677	222	262	224	436	400	435	144	173	172	546	518	498	290	254	252	ANKEF1	ankyrin repeat and EF-hand domain containing 1 [Source:HGNC Symbol;Acc:HGNC:15803]	-	-	-	-	-	GO:0005509//calcium ion binding;GO:0005515//protein binding	-	--
ENSG00000132661	7.906	7.401	10.316	2.281	1.581	2.086	6.247	7.37	6.32	0.816	1.515	1.04	9.405	9.23	8.488	1.672	1.555	2.168	138	128	183	38	33	39	110	127	104	13	36	18	170	152	140	35	29	38	NXT1	nuclear transport factor 2 like export factor 1 [Source:HGNC Symbol;Acc:HGNC:15913]	Human Diseases;Human Diseases;Genetic Information Processing;Genetic Information Processing;Genetic Information Processing	Neurodegenerative disease;Infectious disease: viral;Translation;Translation;Translation	ko05014//Amyotrophic lateral sclerosis;ko05164//Influenza A;ko03013//Nucleocytoplasmic transport;ko03015//mRNA surveillance pathway;ko03008//Ribosome biogenesis in eukaryotes	K14285;K14285;K14285;K14285;K14285	GO:0005634//nucleus;GO:0005643//nuclear pore;GO:0005654//nucleoplasm;GO:0005737//cytoplasm;GO:0005829//cytosol;GO:0016607//nuclear speck;GO:0042272//nuclear RNA export factor complex;GO:0044613//nuclear pore central transport channel	GO:0005515//protein binding;GO:0031267//small GTPase binding	GO:0006405//RNA export from nucleus;GO:0006406//mRNA export from nucleus;GO:0006606//protein import into nucleus;GO:0006611//protein export from nucleus;GO:0006913//nucleocytoplasmic transport;GO:0015031//protein transport	--
ENSG00000132688	5.365	5.194	5.269	2.61	2.54	2.377	6.348	6.84	6.793	2.285	2.913	2.822	7.354	6.984	7.736	2.178	2.23	2.416	491	471	490	228	278	233	586	618	586	191	363	256	697	603	669	239	218	222	NES	nestin [Source:HGNC Symbol;Acc:HGNC:7756]	-	-	-	-	GO:0005737//cytoplasm;GO:0005882//intermediate filament;GO:0045111//intermediate filament cytoskeleton	GO:0003674//molecular_function;GO:0005515//protein binding;GO:0019215//intermediate filament binding;GO:0031730//CCR5 chemokine receptor binding	GO:0000086//G2/M transition of mitotic cell cycle;GO:0007399//nervous system development;GO:0007417//central nervous system development;GO:0007420//brain development;GO:0030844//positive regulation of intermediate filament depolymerization;GO:0031076//embryonic camera-type eye development;GO:0032091//negative regulation of protein binding;GO:0043086//negative regulation of catalytic activity;GO:0…	--
ENSG00000133597	7.216	9.176	8.974	4.439	4.244	3.924	6.033	6.711	6.539	2.577	2.461	2.208	9.794	9.372	9.399	4.479	3.246	4.035	270	325	342	152	208	158	222	247	234	89	129	92	383	324	307	198	134	151	ADCK2	aarF domain containing kinase 2 [Source:HGNC Symbol;Acc:HGNC:19039]	-	-	-	-	GO:0016020//membrane	GO:0000166//nucleotide binding;GO:0004672//protein kinase activity;GO:0004674//protein serine/threonine kinase activity;GO:0005515//protein binding;GO:0005524//ATP binding;GO:0016301//kinase activity;GO:0016740//transferase activity	GO:0006468//protein phosphorylation;GO:0016310//phosphorylation	--
ENSG00000134107	6.061	5.747	5.964	2.144	1.904	1.712	3.31	3.852	2.56	1.395	1.489	1.285	4.511	4.399	4.31	1.835	2.024	1.807	314	295	314	106	118	95	173	197	125	66	105	66	242	215	211	114	112	94	BHLHE40	basic helix-loop-helix family member e40 [Source:HGNC Symbol;Acc:HGNC:1046]	Organismal Systems	Environmental adaptation	ko04710//Circadian rhythm	K03729	GO:0000785//chromatin;GO:0005634//nucleus;GO:0005737//cytoplasm;GO:0016604//nuclear body	GO:0000978//RNA polymerase II cis-regulatory region sequence-specific DNA binding;GO:0000981//DNA-binding transcription factor activity, RNA polymerase II-specific;GO:0001227//DNA-binding transcription repressor activity, RNA polymerase II-specific;GO:0003677//DNA binding;GO:0003700//DNA-binding transcription factor activity;GO:0005515//protein binding;GO:0019904//protein domain specific binding;…	GO:0000122//negative regulation of transcription by RNA polymerase II;GO:0006355//regulation of transcription, DNA-templated;GO:0006357//regulation of transcription by RNA polymerase II;GO:0007623//circadian rhythm;GO:0009952//anterior/posterior pattern specification;GO:0032922//circadian regulation of gene expression;GO:0042752//regulation of circadian rhythm;GO:0043153//entrainment of circadian…	bHLH
ENSG00000134253	2.187	2.153	2.503	1.215	0.388	0.594	0.836	0.924	2.109	0.56	0.425	0.367	1.756	1.696	1.748	0.494	0.503	0.472	125	124	131	42	27	37	49	53	69	18	21	21	87	93	96	33	29	25	TRIM45	tripartite motif containing 45 [Source:HGNC Symbol;Acc:HGNC:19018]	-	-	-	-	GO:0005634//nucleus;GO:0005654//nucleoplasm;GO:0005737//cytoplasm;GO:0005829//cytosol;GO:0045171//intercellular bridge	GO:0005515//protein binding;GO:0008270//zinc ion binding;GO:0046872//metal ion binding;GO:0061630//ubiquitin protein ligase activity;GO:0140678//molecular function inhibitor activity	GO:0050728//negative regulation of inflammatory response;GO:0060348//bone development;GO:0070936//protein K48-linked ubiquitination	--
ENSG00000135127	1.543	1.474	1.368	0.595	0.397	0.331	1.027	1.349	1.235	0.541	0.356	0.447	1.301	1.199	1.798	0.726	0.376	0.363	77	78	74	29	23	17	56	77	61	26	27	21	74	61	90	45	22	22	BICDL1	BICD family like cargo adaptor 1 [Source:HGNC Symbol;Acc:HGNC:28095]	-	-	-	-	GO:0005737//cytoplasm;GO:0005813//centrosome;GO:0005815//microtubule organizing center;GO:0005856//cytoskeleton	GO:0031267//small GTPase binding;GO:0034452//dynactin binding	GO:0007399//nervous system development;GO:0031175//neuron projection development;GO:0047496//vesicle transport along microtubule;GO:0055107//Golgi to secretory granule transport	--
ENSG00000135245	6.07	6.711	7.455	2.798	3.281	3.588	5.04	3.435	3.479	1.661	1.077	2.713	5.573	5.457	5.333	3.292	2.856	1.957	117	115	145	52	79	73	90	70	70	34	31	48	106	102	94	63	57	35	HILPDA	hypoxia inducible lipid droplet associated [Source:HGNC Symbol;Acc:HGNC:28859]	-	-	-	-	GO:0005576//extracellular region;GO:0005615//extracellular space;GO:0005654//nucleoplasm;GO:0005811//lipid droplet;GO:0005829//cytosol;GO:0009986//cell surface;GO:0016020//membrane;GO:0030141//secretory granule	GO:0005102//signaling receptor binding;GO:0005515//protein binding	GO:0001819//positive regulation of cytokine production;GO:0008284//positive regulation of cell population proliferation;GO:0010884//positive regulation of lipid storage;GO:0035425//autocrine signaling;GO:0071456//cellular response to hypoxia	--
ENSG00000135482	0.999	1.617	1.066	0.251	0.34	0.574	0.901	0.78	0.39	0.259	0.132	0.358	0.876	0.976	0.717	0.264	0.191	0.238	101	93	103	28	32	34	49	53.03	43	19	21	26	76	69	64	29	16	28	ZC3H10	zinc finger CCCH-type containing 10 [Source:HGNC Symbol;Acc:HGNC:25893]	-	-	-	-	GO:0005634//nucleus	GO:0003723//RNA binding;GO:0005515//protein binding;GO:0035198//miRNA binding;GO:0046872//metal ion binding	GO:0010608//posttranscriptional regulation of gene expression;GO:0043484//regulation of RNA splicing;GO:1903799//negative regulation of production of miRNAs involved in gene silencing by miRNA	--
ENSG00000135763	4.725	4.842	5.153	1.775	2.116	2.471	3.89	4.226	4.114	1.715	1.785	1.797	4.968	4.43	5.022	2.047	2.466	2.49	435	428	428	156	233	205	335	355	357	131	210	164	446	357	398	226	228	202	URB2	URB2 ribosome biogenesis homolog [Source:HGNC Symbol;Acc:HGNC:28967]	-	-	-	-	GO:0005634//nucleus;GO:0005730//nucleolus;GO:0016235//aggresome;GO:0030496//midbody	-	GO:0042254//ribosome biogenesis;GO:1901796//regulation of signal transduction by p53 class mediator	--
ENSG00000136158	8.958	7.245	8.853	2.428	2.069	2.426	3.681	3.941	4.249	1.386	1.713	1.238	6.972	6.77	7.252	2.242	2.728	2.253	337	271	340	88	93	98	140	149	151	48	89	48	273	241	260	103	110	85	SPRY2	sprouty RTK signaling antagonist 2 [Source:HGNC Symbol;Acc:HGNC:11270]	Human Diseases	Cancer: overview	ko05206//MicroRNAs in cancer	K17383	GO:0005634//nucleus;GO:0005737//cytoplasm;GO:0005829//cytosol;GO:0005856//cytoskeleton;GO:0005874//microtubule;GO:0005886//plasma membrane;GO:0015629//actin cytoskeleton;GO:0015630//microtubule cytoskeleton;GO:0016020//membrane;GO:0032587//ruffle membrane;GO:0042995//cell projection;GO:1990752//microtubule end	GO:0005515//protein binding;GO:0019901//protein kinase binding;GO:0030291//protein serine/threonine kinase inhibitor activity;GO:0043539//protein serine/threonine kinase activator activity	GO:0000132//establishment of mitotic spindle orientation;GO:0007275//multicellular organism development;GO:0007605//sensory perception of sound;GO:0008285//negative regulation of cell population proliferation;GO:0008543//fibroblast growth factor receptor signaling pathway;GO:0009966//regulation of signal transduction;GO:0010628//positive regulation of gene expression;GO:0010719//negative regulati…	--
ENSG00000136603	9.596	8.265	9.053	2.338	3.301	3.574	8.055	7.757	6.396	2.603	3.193	3.168	7.432	6.735	6.719	2.712	3.155	3.015	712	642	731	222	307	276	595	541	499	211	334	241	566	493	534	268	289	252	SKIL	SKI like proto-oncogene [Source:HGNC Symbol;Acc:HGNC:10897]	Cellular Processes	Cellular community - eukaryotes	ko04550//Signaling pathways regulating pluripotency of stem cells	K18499	GO:0001669//acrosomal vesicle;GO:0005634//nucleus;GO:0005654//nucleoplasm;GO:0005737//cytoplasm;GO:0016605//PML body;GO:0032991//protein-containing complex;GO:0110165//cellular anatomical entity	GO:0000978//RNA polymerase II cis-regulatory region sequence-specific DNA binding;GO:0000981//DNA-binding transcription factor activity, RNA polymerase II-specific;GO:0001227//DNA-binding transcription repressor activity, RNA polymerase II-specific;GO:0003682//chromatin binding;GO:0005515//protein binding;GO:0019904//protein domain specific binding;GO:0042802//identical protein binding;GO:0044877…	GO:0000122//negative regulation of transcription by RNA polymerase II;GO:0001825//blastocyst formation;GO:0002260//lymphocyte homeostasis;GO:0007179//transforming growth factor beta receptor signaling pathway;GO:0007283//spermatogenesis;GO:0007519//skeletal muscle tissue development;GO:0008625//extrinsic apoptotic signaling pathway via death domain receptors;GO:0008630//intrinsic apoptotic signal…	--
ENSG00000136997	69.419	71.876	68.247	9.044	8.947	8.25	47.871	49.756	49.514	15.242	13.989	14.13	55.974	57.415	55.96	10.827	10.272	10.079	2510	2539	2590	285	383	316	1779	1760	1698	521	680	521	2121	1986	1930	458	403	378	MYC	MYC proto-oncogene, bHLH transcription factor [Source:HGNC Symbol;Acc:HGNC:7553]	Human Diseases;Environmental Information Processing;Environmental Information Processing;Human Diseases;Human Diseases;Human Diseases;Human Diseases;Human Diseases;Human Diseases;Human Diseases;Human Diseases;Environmental Information Processing;Environmental Information Processing;Human Diseases;Human Diseases;Human Diseases;Cellular Processes;Environmental Information Processing;Human Diseases;…	Cancer: overview;Signal transduction;Signal transduction;Infectious disease: bacterial;Infectious disease: viral;Infectious disease: viral;Cancer: overview;Infectious disease: viral;Cancer: overview;Infectious disease: viral;Cancer: overview;Signal transduction;Signal transduction;Cancer: specific types;Infectious disease: viral;Cancer: overview;Cell growth and death;Signal transduction;Infectiou…	ko05200//Pathways in cancer;ko04151//PI3K-Akt signaling pathway;ko04010//MAPK signaling pathway;ko05132//Salmonella infection;ko05163//Human cytomegalovirus infection;ko05166//Human T-cell leukemia virus 1 infection;ko05205//Proteoglycans in cancer;ko05169//Epstein-Barr virus infection;ko05207//Chemical carcinogenesis - receptor activation;ko05167//Kaposi sarcoma-associated herpesvirus infection;…	K04377;K04377;K04377;K04377;K04377;K04377;K04377;K04377;K04377;K04377;K04377;K04377;K04377;K04377;K04377;K04377;K04377;K04377;K04377;K04377;K04377;K04377;K04377;K04377;K04377;K04377;K04377;K04377;K04377;K04377;K04377;K04377;K04377;K04377	GO:0000785//chromatin;GO:0005634//nucleus;GO:0005635//nuclear envelope;GO:0005654//nucleoplasm;GO:0005730//nucleolus;GO:0005791//rough endoplasmic reticulum;GO:0016020//membrane;GO:0032991//protein-containing complex;GO:0044195//nucleoplasmic reticulum;GO:0071943//Myc-Max complex;GO:0090571//RNA polymerase II transcription repressor complex	GO:0000978//RNA polymerase II cis-regulatory region sequence-specific DNA binding;GO:0000981//DNA-binding transcription factor activity, RNA polymerase II-specific;GO:0001046//core promoter sequence-specific DNA binding;GO:0001221//transcription coregulator binding;GO:0001227//DNA-binding transcription repressor activity, RNA polymerase II-specific;GO:0001228//DNA-binding transcription activator …	GO:0000082//G1/S transition of mitotic cell cycle;GO:0000122//negative regulation of transcription by RNA polymerase II;GO:0000165//MAPK cascade;GO:0001658//branching involved in ureteric bud morphogenesis;GO:0002053//positive regulation of mesenchymal cell proliferation;GO:0006338//chromatin remodeling;GO:0006355//regulation of transcription, DNA-templated;GO:0006357//regulation of transcription…	bHLH
ENSG00000137251	1.942	1.833	1.597	0.619	0.116	0.493	1.662	1.878	1.065	0.076	0.533	0.42	1.849	2.41	1.327	0.633	0.59	0.437	32	33	34	8	4	6	27	30	15	2	11	7	32	36	24	10	11	8	TINAG	tubulointerstitial nephritis antigen [Source:HGNC Symbol;Acc:HGNC:14599]	-	-	-	-	GO:0005576//extracellular region;GO:0005604//basement membrane;GO:0005615//extracellular space	GO:0000166//nucleotide binding;GO:0004197//cysteine-type endopeptidase activity;GO:0008234//cysteine-type peptidase activity	GO:0006508//proteolysis;GO:0007155//cell adhesion	--
ENSG00000137310	12.505	12.446	12.65	2.602	2.567	2.527	8.637	9.113	8.531	2.146	2.653	2.709	14.133	12.789	13.374	2.242	2.59	2.536	649	635	647	127	159	133	443	462	412	102	180	139	762	622	653	137	142	129	TCF19	transcription factor 19 [Source:HGNC Symbol;Acc:HGNC:11629]	-	-	-	-	GO:0005634//nucleus	GO:0005515//protein binding;GO:0046872//metal ion binding	GO:0010468//regulation of gene expression	Others
ENSG00000137691	4.48	4.598	3.48	1.055	1.189	0.83	4.978	4.129	3.453	1.047	1.444	0.523	3.227	5.235	4.265	1.668	1.101	0.736	67	81	60	23	21	17	86	66	70	17	33	13	65	88	76	34	20	15	CFAP300	cilia and flagella associated protein 300 [Source:HGNC Symbol;Acc:HGNC:28188]	-	-	-	-	GO:0005737//cytoplasm;GO:0005856//cytoskeleton;GO:0031514//motile cilium;GO:0042995//cell projection	GO:0005515//protein binding	-	--
ENSG00000137825	3	3.937	3.876	0.838	0.997	1.37	2.544	2.229	2.016	0.73	1.14	0.74	3.155	2.933	3.195	0.979	0.956	1.303	90	117	111	24	33	44	73	62	57	20	34	22	98	83	88	30	29	38	ITPKA	inositol-trisphosphate 3-kinase A [Source:HGNC Symbol;Acc:HGNC:6178]	Metabolism;Environmental Information Processing;Environmental Information Processing;Metabolism	Global and overview maps;Signal transduction;Signal transduction;Carbohydrate metabolism	ko01100//Metabolic pathways;ko04020//Calcium signaling pathway;ko04070//Phosphatidylinositol signaling system;ko00562//Inositol phosphate metabolism	K00911;K00911;K00911;K00911	GO:0005634//nucleus;GO:0005737//cytoplasm;GO:0005829//cytosol;GO:0005856//cytoskeleton;GO:0043197//dendritic spine;GO:0098871//postsynaptic actin cytoskeleton;GO:0098978//glutamatergic synapse	GO:0000166//nucleotide binding;GO:0004683//calmodulin-dependent protein kinase activity;GO:0005516//calmodulin binding;GO:0005524//ATP binding;GO:0008440//inositol-1,4,5-trisphosphate 3-kinase activity;GO:0016301//kinase activity;GO:0016740//transferase activity;GO:0031267//small GTPase binding;GO:0051765//inositol tetrakisphosphate kinase activity	GO:0006020//inositol metabolic process;GO:0007165//signal transduction;GO:0016310//phosphorylation;GO:0030036//actin cytoskeleton organization;GO:0032958//inositol phosphate biosynthetic process;GO:0046854//phosphatidylinositol phosphate biosynthetic process;GO:0048167//regulation of synaptic plasticity;GO:0051592//response to calcium ion;GO:0061003//positive regulation of dendritic spine morphog…	--
ENSG00000138030	3.051	3.216	2.273	1.038	1.019	1.09	1.53	1.401	1.317	0.482	0.354	0.589	2.244	2.733	2.252	0.903	0.737	0.854	111	119	91	34	48	46	59	48	48.9	15	19	23	83	97	83	40	31	32	KHK	ketohexokinase [Source:HGNC Symbol;Acc:HGNC:6315]	Metabolism;Metabolism	Global and overview maps;Carbohydrate metabolism	ko01100//Metabolic pathways;ko00051//Fructose and mannose metabolism	K00846;K00846	GO:0005737//cytoplasm;GO:0005829//cytosol;GO:0070062//extracellular exosome	GO:0000166//nucleotide binding;GO:0004454//ketohexokinase activity;GO:0005515//protein binding;GO:0005524//ATP binding;GO:0016301//kinase activity;GO:0016740//transferase activity	GO:0005975//carbohydrate metabolic process;GO:0006000//fructose metabolic process;GO:0006796//phosphate-containing compound metabolic process;GO:0009744//response to sucrose;GO:0009749//response to glucose;GO:0009750//response to fructose;GO:0010043//response to zinc ion;GO:0016310//phosphorylation;GO:0032868//response to insulin;GO:0046835//carbohydrate phosphorylation;GO:0070873//regulation of …	--
ENSG00000138166	2.284	1.587	2.248	0.643	0.411	0.367	6.039	5.399	5.837	1.022	0.956	1.041	2.656	2.786	2.314	0.287	0.69	0.612	93	64	93	25	20	16	248	217	224	38	53	42	112	107	89	14	30	25	DUSP5	dual specificity phosphatase 5 [Source:HGNC Symbol;Acc:HGNC:3071]	Environmental Information Processing	Signal transduction	ko04010//MAPK signaling pathway	K04459	GO:0005634//nucleus;GO:0005654//nucleoplasm;GO:0005737//cytoplasm	GO:0004721//phosphoprotein phosphatase activity;GO:0004722//protein serine/threonine phosphatase activity;GO:0004725//protein tyrosine phosphatase activity;GO:0005515//protein binding;GO:0008138//protein tyrosine/serine/threonine phosphatase activity;GO:0008330//protein tyrosine/threonine phosphatase activity;GO:0016787//hydrolase activity;GO:0016791//phosphatase activity;GO:0017017//MAP kinase t…	GO:0000165//MAPK cascade;GO:0001706//endoderm formation;GO:0006470//protein dephosphorylation;GO:0016311//dephosphorylation;GO:0035335//peptidyl-tyrosine dephosphorylation;GO:0035970//peptidyl-threonine dephosphorylation;GO:0043409//negative regulation of MAPK cascade;GO:0070371//ERK1 and ERK2 cascade	--
ENSG00000138376	11.071	9.065	11.379	1.033	0.992	1.449	4.776	4.745	5.292	1.332	1.815	1.644	8.248	8.656	7.644	1.612	1.538	1.478	742	711	762	78	94	106	370	361	329	85	151	94	644	589	571	142	121	118	BARD1	BRCA1 associated RING domain 1 [Source:HGNC Symbol;Acc:HGNC:952]	Genetic Information Processing	Replication and repair	ko03440//Homologous recombination	K10683	GO:0000151//ubiquitin ligase complex;GO:0000152//nuclear ubiquitin ligase complex;GO:0005634//nucleus;GO:0005654//nucleoplasm;GO:0005737//cytoplasm;GO:0016607//nuclear speck;GO:0031436//BRCA1-BARD1 complex;GO:0036464//cytoplasmic ribonucleoprotein granule;GO:0070531//BRCA1-A complex;GO:0070532//BRCA1-B complex;GO:0070533//BRCA1-C complex	GO:0003723//RNA binding;GO:0004842//ubiquitin-protein transferase activity;GO:0005515//protein binding;GO:0016740//transferase activity;GO:0019900//kinase binding;GO:0042803//protein homodimerization activity;GO:0046872//metal ion binding;GO:0046982//protein heterodimerization activity	GO:0000209//protein polyubiquitination;GO:0001894//tissue homeostasis;GO:0006281//DNA repair;GO:0006282//regulation of DNA repair;GO:0006974//cellular response to DNA damage stimulus;GO:0016567//protein ubiquitination;GO:0031441//negative regulation of mRNA 3'-end processing;GO:0035518//histone H2A monoubiquitination;GO:0035825//homologous recombination;GO:0042325//regulation of phosphorylation;G…	--
ENSG00000139083	2.297	2.079	2.292	0.778	0.878	0.943	1.404	1.324	1.536	0.716	0.582	0.779	1.836	1.585	1.828	0.785	0.677	0.937	232	208	220	75	106	102	143	132	132	66	80	78	192	151	148	95	73	95	ETV6	ETS variant transcription factor 6 [Source:HGNC Symbol;Acc:HGNC:3495]	Human Diseases	Cancer: overview	ko05202//Transcriptional misregulation in cancer	K03211	GO:0000785//chromatin;GO:0005634//nucleus;GO:0005730//nucleolus;GO:0005829//cytosol;GO:0005886//plasma membrane;GO:0016020//membrane	GO:0000977//RNA polymerase II transcription regulatory region sequence-specific DNA binding;GO:0000978//RNA polymerase II cis-regulatory region sequence-specific DNA binding;GO:0000981//DNA-binding transcription factor activity, RNA polymerase II-specific;GO:0001227//DNA-binding transcription repressor activity, RNA polymerase II-specific;GO:0001228//DNA-binding transcription activator activity, …	GO:0000122//negative regulation of transcription by RNA polymerase II;GO:0006355//regulation of transcription, DNA-templated;GO:0006357//regulation of transcription by RNA polymerase II;GO:0007296//vitellogenesis;GO:0022008//neurogenesis;GO:0030154//cell differentiation;GO:0045944//positive regulation of transcription by RNA polymerase II;GO:0071425//hematopoietic stem cell proliferation;GO:00971…	ETS
ENSG00000139269	2.325	3.295	2.02	0.363	0.248	0.393	2.06	2.255	2.571	1.083	0.963	0.649	2.412	2.176	2.303	0.371	0.208	0.369	94	132	83	14	12	17	84	90	98	40	53	26	101	83	88	18	9	15	INHBE	inhibin subunit beta E [Source:HGNC Symbol;Acc:HGNC:24029]	Environmental Information Processing;Cellular Processes;Environmental Information Processing	Signaling molecules and interaction;Cellular community - eukaryotes;Signal transduction	ko04060//Cytokine-cytokine receptor interaction;ko04550//Signaling pathways regulating pluripotency of stem cells;ko04350//TGF-beta signaling pathway	K22689;K22689;K22689	GO:0005576//extracellular region;GO:0005615//extracellular space;GO:0062023//collagen-containing extracellular matrix	GO:0005125//cytokine activity;GO:0005179//hormone activity;GO:0008083//growth factor activity	GO:0010862//positive regulation of pathway-restricted SMAD protein phosphorylation;GO:0030509//BMP signaling pathway;GO:0060395//SMAD protein signal transduction	--
ENSG00000139318	19.655	23.553	23.031	0.709	0.451	0.467	12.696	14.051	10.446	1.052	0.958	0.913	22.621	21.953	20.366	0.72	1.231	0.87	712	774	763	30	19	14	459	486	398	37	52	29	752	719	664	26	40	32	DUSP6	dual specificity phosphatase 6 [Source:HGNC Symbol;Acc:HGNC:3072]	Environmental Information Processing;Human Diseases;Human Diseases	Signal transduction;Cancer: overview;Cancer: specific types	ko04010//MAPK signaling pathway;ko05202//Transcriptional misregulation in cancer;ko05221//Acute myeloid leukemia	K21946;K21946;K21946	GO:0005654//nucleoplasm;GO:0005737//cytoplasm;GO:0005829//cytosol	GO:0004721//phosphoprotein phosphatase activity;GO:0004722//protein serine/threonine phosphatase activity;GO:0004725//protein tyrosine phosphatase activity;GO:0005515//protein binding;GO:0008138//protein tyrosine/serine/threonine phosphatase activity;GO:0008330//protein tyrosine/threonine phosphatase activity;GO:0016787//hydrolase activity;GO:0016791//phosphatase activity;GO:0017017//MAP kinase t…	GO:0000165//MAPK cascade;GO:0001933//negative regulation of protein phosphorylation;GO:0006470//protein dephosphorylation;GO:0009410//response to xenobiotic stimulus;GO:0010033//response to organic substance;GO:0014070//response to organic cyclic compound;GO:0016311//dephosphorylation;GO:0030154//cell differentiation;GO:0035335//peptidyl-tyrosine dephosphorylation;GO:0043065//positive regulation …	--
ENSG00000141569	5.537	4.543	5.306	2.034	2.904	2.645	4.944	4.444	4.733	1.536	2.073	1.683	4.705	5.317	4.89	2.674	2.053	2.445	308	245	282	108	188	152	272	244	232	78	157	88	271	279	257	172	122	132	TRIM65	tripartite motif containing 65 [Source:HGNC Symbol;Acc:HGNC:27316]	-	-	-	-	GO:0005654//nucleoplasm;GO:0005737//cytoplasm;GO:0005829//cytosol	GO:0004842//ubiquitin-protein transferase activity;GO:0005515//protein binding;GO:0008270//zinc ion binding;GO:0016740//transferase activity;GO:0046872//metal ion binding;GO:0061630//ubiquitin protein ligase activity	GO:0001934//positive regulation of protein phosphorylation;GO:0002376//immune system process;GO:0010508//positive regulation of autophagy;GO:0016567//protein ubiquitination;GO:0032461//positive regulation of protein oligomerization;GO:0032727//positive regulation of interferon-alpha production;GO:0032728//positive regulation of interferon-beta production;GO:0045087//innate immune response;GO:0050…	--
ENSG00000141858	18.172	20.872	20.138	5.338	5.463	6.29	14.889	12.297	12.232	5.767	5.806	3.925	23.218	18.846	18.801	4.51	6.26	4.897	506	552	567	142	210	182	352	348	360	139	183	117	611	490	504	181	162	145	SAMD1	sterile alpha motif domain containing 1 [Source:HGNC Symbol;Acc:HGNC:17958]	-	-	-	-	-	GO:0005515//protein binding	-	--
ENSG00000142627	15.079	14.083	14.064	3.554	3.751	3.786	23.875	24.115	24.043	9.792	11.144	11.433	18.09	16.195	18.374	4.835	4.676	4.822	978	905	927	220	291	263	1562	1544	1470	580	984	735	1215	991	1126	376	324	314	EPHA2	EPH receptor A2 [Source:HGNC Symbol;Acc:HGNC:3386]	Environmental Information Processing;Environmental Information Processing;Environmental Information Processing;Environmental Information Processing;Organismal Systems	Signal transduction;Signal transduction;Signal transduction;Signal transduction;Development and regeneration	ko04151//PI3K-Akt signaling pathway;ko04010//MAPK signaling pathway;ko04014//Ras signaling pathway;ko04015//Rap1 signaling pathway;ko04360//Axon guidance	K05103;K05103;K05103;K05103;K05103	GO:0005886//plasma membrane;GO:0005925//focal adhesion;GO:0009986//cell surface;GO:0016020//membrane;GO:0030027//lamellipodium;GO:0031256//leading edge membrane;GO:0031258//lamellipodium membrane;GO:0032587//ruffle membrane;GO:0042995//cell projection;GO:0043235//receptor complex;GO:0070160//tight junction;GO:0070161//anchoring junction	GO:0000166//nucleotide binding;GO:0001618//virus receptor activity;GO:0004672//protein kinase activity;GO:0004713//protein tyrosine kinase activity;GO:0004714//transmembrane receptor protein tyrosine kinase activity;GO:0005003//ephrin receptor activity;GO:0005515//protein binding;GO:0005524//ATP binding;GO:0016301//kinase activity;GO:0016740//transferase activity;GO:0019838//growth factor binding…	GO:0001501//skeletal system development;GO:0001525//angiogenesis;GO:0001568//blood vessel development;GO:0001570//vasculogenesis;GO:0001649//osteoblast differentiation;GO:0001818//negative regulation of cytokine production;GO:0002043//blood vessel endothelial cell proliferation involved in sprouting angiogenesis;GO:0006468//protein phosphorylation;GO:0006915//apoptotic process;GO:0006954//inflamm…	--
ENSG00000143476	16.998	15.401	16.507	1.518	1.142	1.173	8.983	8.535	9.249	1.662	1.783	1.557	17.816	17.652	16.344	1.749	1.266	1.715	1232	1106	1216	105	99	91	657	611	632	110	176	112	1337	1207	1120	152	98	125	DTL	denticleless E3 ubiquitin protein ligase homolog [Source:HGNC Symbol;Acc:HGNC:30288]	-	-	-	-	GO:0005634//nucleus;GO:0005654//nucleoplasm;GO:0005694//chromosome;GO:0005730//nucleolus;GO:0005737//cytoplasm;GO:0005813//centrosome;GO:0005815//microtubule organizing center;GO:0005829//cytosol;GO:0005856//cytoskeleton;GO:0016020//membrane;GO:0031464//Cul4A-RING E3 ubiquitin ligase complex;GO:0031465//Cul4B-RING E3 ubiquitin ligase complex;GO:0031965//nuclear membrane;GO:0080008//Cul4-RING E3 u…	GO:0004842//ubiquitin-protein transferase activity;GO:0005515//protein binding;GO:0030674//protein-macromolecule adaptor activity	GO:0000209//protein polyubiquitination;GO:0006260//DNA replication;GO:0006511//ubiquitin-dependent protein catabolic process;GO:0006513//protein monoubiquitination;GO:0006974//cellular response to DNA damage stimulus;GO:0007095//mitotic G2 DNA damage checkpoint signaling;GO:0009411//response to UV;GO:0010971//positive regulation of G2/M transition of mitotic cell cycle;GO:0016567//protein ubiquit…	--
ENSG00000144354	22.811	22.105	22.562	5.904	5.968	6.844	22.951	23.291	23.141	8.477	8.422	8.433	27.964	29.67	28.261	7.09	6.188	6.282	990	950	987	227	295	302	957	948	903	318	468	340	1237	1158	1128	354	272	255	CDCA7	cell division cycle associated 7 [Source:HGNC Symbol;Acc:HGNC:14628]	-	-	-	-	GO:0005634//nucleus;GO:0005654//nucleoplasm;GO:0005737//cytoplasm;GO:0005829//cytosol	GO:0005515//protein binding	GO:0006355//regulation of transcription, DNA-templated;GO:0006915//apoptotic process;GO:0042127//regulation of cell population proliferation	--
ENSG00000144355	1.177	1.562	1.147	0.09	0.705	0.527	0.914	0.696	0.877	0.085	0.199	0.231	1.313	0.924	0.972	0.345	0.29	0.421	42	54	38	3	18	17	29	20	32	3	8	8	42	27	33	16	12	11	DLX1	distal-less homeobox 1 [Source:HGNC Symbol;Acc:HGNC:2914]	-	-	-	-	GO:0000785//chromatin;GO:0005634//nucleus;GO:0005654//nucleoplasm;GO:0005829//cytosol;GO:0043231//intracellular membrane-bounded organelle	GO:0000977//RNA polymerase II transcription regulatory region sequence-specific DNA binding;GO:0000978//RNA polymerase II cis-regulatory region sequence-specific DNA binding;GO:0000981//DNA-binding transcription factor activity, RNA polymerase II-specific;GO:0003677//DNA binding;GO:0003682//chromatin binding;GO:0005515//protein binding;GO:1990837//sequence-specific double-stranded DNA binding	GO:0000122//negative regulation of transcription by RNA polymerase II;GO:0006355//regulation of transcription, DNA-templated;GO:0006357//regulation of transcription by RNA polymerase II;GO:0007219//Notch signaling pathway;GO:0009954//proximal/distal pattern formation;GO:0014016//neuroblast differentiation;GO:0021544//subpallium development;GO:0021766//hippocampus development;GO:0021879//forebrain…	Homeobox
ENSG00000144485	1.245	1.823	2.001	0.637	0.484	0.685	4.281	2.609	3.096	1.278	1.017	1.093	2.648	3.273	2.85	0.912	1.028	0.454	28	42	46	16	14	18	94	60	70	29	33	23	65	60	60	25	20	12	HES6	hes family bHLH transcription factor 6 [Source:HGNC Symbol;Acc:HGNC:18254]	Human Diseases	Infectious disease: viral	ko05165//Human papillomavirus infection	K09087	GO:0000785//chromatin;GO:0005634//nucleus;GO:0005667//transcription regulator complex	GO:0000977//RNA polymerase II transcription regulatory region sequence-specific DNA binding;GO:0000978//RNA polymerase II cis-regulatory region sequence-specific DNA binding;GO:0000981//DNA-binding transcription factor activity, RNA polymerase II-specific;GO:0001227//DNA-binding transcription repressor activity, RNA polymerase II-specific;GO:0003677//DNA binding;GO:0003700//DNA-binding transcript…	GO:0000122//negative regulation of transcription by RNA polymerase II;GO:0006355//regulation of transcription, DNA-templated;GO:0006357//regulation of transcription by RNA polymerase II;GO:0007399//nervous system development;GO:0009952//anterior/posterior pattern specification;GO:0030154//cell differentiation;GO:0043433//negative regulation of DNA-binding transcription factor activity;GO:0050767/…	bHLH
ENSG00000145002	1.666	1.823	1.686	0.482	0.679	0.77	1.597	1.087	1.038	0.397	0.451	0.479	2.15	1.968	1.096	0.431	0.452	0.875	50.45	53.86	56.61	15.25	28	27.01	45.38	34.14	31.77	12.33	19.24	14.8	69.43	56.22	30	17.78	16.01	29.17	FAM86B2	family with sequence similarity 86 member B2 [Source:HGNC Symbol;Acc:HGNC:32222]	-	-	-	-	GO:0032991//protein-containing complex	GO:0005515//protein binding;GO:0008168//methyltransferase activity;GO:0016279//protein-lysine N-methyltransferase activity;GO:0016740//transferase activity	GO:0008150//biological_process;GO:0018023//peptidyl-lysine trimethylation;GO:0032259//methylation	--
ENSG00000145911	0.844	0.575	0.85	0.288	0.204	0.218	0.655	0.721	0.906	0.189	0.254	0.277	0.648	0.776	0.646	0.187	0.067	0.314	83	56	85	27	24	23	65	70	84	17	34	27	66	72	60	22	7	31	N4BP3	NEDD4 binding protein 3 [Source:HGNC Symbol;Acc:HGNC:29852]	-	-	-	-	GO:0030424//axon;GO:0030425//dendrite;GO:0031410//cytoplasmic vesicle;GO:0042995//cell projection	GO:0005515//protein binding;GO:0097027//ubiquitin-protein transferase activator activity	GO:0002376//immune system process;GO:0007399//nervous system development;GO:0045087//innate immune response	--
ENSG00000146410	11.701	12.048	14.533	2.21	3.115	3.281	5.696	7.493	5.841	2.117	1.876	1.88	9.415	10.18	10.206	3.549	3.56	3.856	283	279	286	54	88	84	148	189	133	51	59	48	232	227	241	93	96	83	MTFR2	mitochondrial fission regulator 2 [Source:HGNC Symbol;Acc:HGNC:21115]	-	-	-	-	GO:0005739//mitochondrion	GO:0005515//protein binding	GO:0000266//mitochondrial fission;GO:0007005//mitochondrion organization;GO:0009060//aerobic respiration	--
ENSG00000146858	8.544	8.866	7.255	3.14	4.781	4.407	3.21	4.083	4.276	1.396	1.67	1.216	5.589	6.828	6.089	2.844	2.451	2.642	248	255	214	87	166	137	94	117	117	37	66	35	168	187	167	99	76	77	ZC3HAV1L	zinc finger CCCH-type containing, antiviral 1 like [Source:HGNC Symbol;Acc:HGNC:22423]	-	-	-	-	GO:0005829//cytosol	-	-	--
ENSG00000147955	46.932	48.308	50.555	21.52	20.7	21.939	67.457	66.038	65.799	29.164	30.945	27.723	67.971	62.979	59.878	21.831	21.187	22.927	1273	1292	1386	563	667	634	1840	1768	1683	704	1135.02	745	1917	1613	1528	707	603	623.01	SIGMAR1	sigma non-opioid intracellular receptor 1 [Source:HGNC Symbol;Acc:HGNC:8157]	Human Diseases;Human Diseases	Neurodegenerative disease;Neurodegenerative disease	ko05022//Pathways of neurodegeneration - multiple diseases;ko05014//Amyotrophic lateral sclerosis	K20719;K20719	GO:0005634//nucleus;GO:0005635//nuclear envelope;GO:0005637//nuclear inner membrane;GO:0005640//nuclear outer membrane;GO:0005783//endoplasmic reticulum;GO:0005789//endoplasmic reticulum membrane;GO:0005811//lipid droplet;GO:0005829//cytosol;GO:0005886//plasma membrane;GO:0014069//postsynaptic density;GO:0016020//membrane;GO:0030426//growth cone;GO:0031410//cytoplasmic vesicle;GO:0042995//cell pr…	GO:0004985//G protein-coupled opioid receptor activity;GO:0005515//protein binding;GO:0038023//signaling receptor activity;GO:0042802//identical protein binding	GO:0006869//lipid transport;GO:0007399//nervous system development;GO:0038003//G protein-coupled opioid receptor signaling pathway;GO:0043523//regulation of neuron apoptotic process;GO:0070207//protein homotrimerization	--
ENSG00000148082	0.13	0.144	0.116	0.045	0.021	0.023	0.037	0.204	0.039	0	0	0	0.066	0.105	0.046	0.021	0.006	0.012	21	23	19	7	4	4	6	10	6	0	0	0	11	16	7	4	1	2	SHC3	SHC adaptor protein 3 [Source:HGNC Symbol;Acc:HGNC:18181]	Environmental Information Processing;Cellular Processes;Organismal Systems;Human Diseases;Human Diseases;Human Diseases;Environmental Information Processing;Human Diseases;Organismal Systems;Organismal Systems;Organismal Systems;Organismal Systems;Organismal Systems;Organismal Systems;Human Diseases;Environmental Information Processing;Human Diseases;Human Diseases;Human Diseases;Human Diseases;O…	Signal transduction;Cellular community - eukaryotes;Immune system;Substance dependence;Cancer: specific types;Cancer: specific types;Signal transduction;Cancer: specific types;Endocrine system;Endocrine system;Endocrine system;Nervous system;Endocrine system;Immune system;Drug resistance: antineoplastic;Signal transduction;Drug resistance: antineoplastic;Infectious disease: bacterial;Cancer: spec…	ko04014//Ras signaling pathway;ko04510//Focal adhesion;ko04062//Chemokine signaling pathway;ko05034//Alcoholism;ko05225//Hepatocellular carcinoma;ko05226//Gastric cancer;ko04072//Phospholipase D signaling pathway;ko05224//Breast cancer;ko04910//Insulin signaling pathway;ko04915//Estrogen signaling pathway;ko04926//Relaxin signaling pathway;ko04722//Neurotrophin signaling pathway;ko04935//Growth h…	K17448;K17448;K17448;K17448;K17448;K17448;K17448;K17448;K17448;K17448;K17448;K17448;K17448;K17448;K17448;K17448;K17448;K17448;K17448;K17448;K17448	GO:0005575//cellular_component;GO:0005829//cytosol;GO:0005886//plasma membrane	GO:0001784//phosphotyrosine residue binding;GO:0005515//protein binding;GO:0030971//receptor tyrosine kinase binding	GO:0007169//transmembrane receptor protein tyrosine kinase signaling pathway;GO:0007173//epidermal growth factor receptor signaling pathway;GO:0007417//central nervous system development;GO:0035556//intracellular signal transduction	--
ENSG00000148677	17.708	19.485	19.064	9.686	8.866	8.823	143.746	149.46	140.368	23.411	21.095	21.535	66.3	60.596	62.16	15.817	16.354	15.403	521	568	570	272	312	278	4266	4341	3893	629	845	628	2020	1682	1728	558	514	455	ANKRD1	ankyrin repeat domain 1 [Source:HGNC Symbol;Acc:HGNC:15819]	-	-	-	-	GO:0001650//fibrillar center;GO:0005634//nucleus;GO:0005654//nucleoplasm;GO:0005667//transcription regulator complex;GO:0005737//cytoplasm;GO:0005829//cytosol;GO:0030016//myofibril;GO:0031674//I band;GO:0032991//protein-containing complex	GO:0002039//p53 binding;GO:0003677//DNA binding;GO:0003713//transcription coactivator activity;GO:0003714//transcription corepressor activity;GO:0005515//protein binding;GO:0031432//titin binding;GO:0042826//histone deacetylase binding;GO:0061629//RNA polymerase II-specific DNA-binding transcription factor binding;GO:0070412//R-SMAD binding	GO:0006357//regulation of transcription by RNA polymerase II;GO:0035914//skeletal muscle cell differentiation;GO:0035994//response to muscle stretch;GO:0043065//positive regulation of apoptotic process;GO:0043517//positive regulation of DNA damage response, signal transduction by p53 class mediator;GO:0045214//sarcomere organization;GO:0045892//negative regulation of transcription, DNA-templated;…	--
ENSG00000149050	0.434	0.585	0.459	0.174	0.099	0.135	0.212	0.141	0.255	0	0.009	0.013	0.468	0.383	0.383	0.018	0.02	0.118	21	28	26	7	5	7	9	8	11	0	1	1	23	17	18	1.69	1.72	5	ZNF214	zinc finger protein 214 [Source:HGNC Symbol;Acc:HGNC:13006]	Human Diseases	Infectious disease: viral	ko05168//Herpes simplex virus 1 infection	K09228	GO:0005634//nucleus	GO:0003677//DNA binding;GO:0008270//zinc ion binding;GO:0046872//metal ion binding	GO:0006355//regulation of transcription, DNA-templated	zf-C2H2
ENSG00000149948	10.568	10.535	9.982	3.541	2.649	3.083	5.209	5.262	5.455	2.347	1.925	1.72	7.789	8.4	8.257	2.333	2.272	2.657	700	665	683	224	208	217	351	342	330	143	172	108	533	525	524	184	155	175	HMGA2	high mobility group AT-hook 2 [Source:HGNC Symbol;Acc:HGNC:5009]	Human Diseases;Human Diseases	Cancer: overview;Cancer: overview	ko05202//Transcriptional misregulation in cancer;ko05206//MicroRNAs in cancer	K09283;K09283	GO:0000228//nuclear chromosome;GO:0000785//chromatin;GO:0005634//nucleus;GO:0005654//nucleoplasm;GO:0032993//protein-DNA complex;GO:0035985//senescence-associated heterochromatin focus;GO:0071141//SMAD protein complex	GO:0000976//transcription cis-regulatory region binding;GO:0003676//nucleic acid binding;GO:0003677//DNA binding;GO:0003680//minor groove of adenine-thymine-rich DNA binding;GO:0003712//transcription coregulator activity;GO:0003714//transcription corepressor activity;GO:0003906//DNA-(apurinic or apyrimidinic site) endonuclease activity;GO:0005515//protein binding;GO:0008301//DNA binding, bending;…	GO:0000122//negative regulation of transcription by RNA polymerase II;GO:0001837//epithelial to mesenchymal transition;GO:0002062//chondrocyte differentiation;GO:0003131//mesodermal-endodermal cell signaling;GO:0006284//base-excision repair;GO:0006325//chromatin organization;GO:0006351//transcription, DNA-templated;GO:0006355//regulation of transcription, DNA-templated;GO:0007049//cell cycle;GO:0…	HMGA
ENSG00000150627	0.511	0.501	0.44	0.055	0.037	0.055	0.542	0.453	0.711	0.115	0.056	0.131	0.265	0.438	0.237	0.021	0.072	0.128	54	54	48	5	3	4	22	31	23	11	8	4	31	27	27	3	6	3	WDR17	WD repeat domain 17 [Source:HGNC Symbol;Acc:HGNC:16661]	-	-	-	-	GO:0016020//membrane	GO:0005515//protein binding	-	--
ENSG00000151065	6.248	7.114	6.383	2.631	2.395	2.846	2.985	3.827	2.285	0.97	1.493	1.072	4.703	4.378	4.977	2.2	1.941	2.472	211	237	219	85	97	104	102	128	73	30	69	36	165	140	159	90	70	84	DCP1B	decapping mRNA 1B [Source:HGNC Symbol;Acc:HGNC:24451]	Genetic Information Processing	Folding, sorting and degradation	ko03018//RNA degradation	K12611	GO:0000932//P-body;GO:0005634//nucleus;GO:0005737//cytoplasm;GO:0005829//cytosol;GO:0016020//membrane;GO:0043229//intracellular organelle;GO:0043231//intracellular membrane-bounded organelle	GO:0003729//mRNA binding;GO:0005515//protein binding;GO:0008047//enzyme activator activity;GO:0016787//hydrolase activity	GO:0000184//nuclear-transcribed mRNA catabolic process, nonsense-mediated decay;GO:0000290//deadenylation-dependent decapping of nuclear-transcribed mRNA;GO:0031087//deadenylation-independent decapping of nuclear-transcribed mRNA;GO:0043085//positive regulation of catalytic activity	--
ENSG00000154358	10.968	11.359	10.8	4.348	4.407	5.547	15.337	13.773	15.676	5.769	5.684	6.553	13.469	13.284	13.306	4.682	4.696	5.306	461	445	442	184	253	251	583	529	550	202	305	254	554	503	486	238	218	215	OBSCN	obscurin, cytoskeletal calmodulin and titin-interacting RhoGEF [Source:HGNC Symbol;Acc:HGNC:15719]	-	-	-	-	GO:0005615//extracellular space;GO:0005634//nucleus;GO:0005737//cytoplasm;GO:0005829//cytosol;GO:0005886//plasma membrane;GO:0014704//intercalated disc;GO:0016020//membrane;GO:0016604//nuclear body;GO:0030016//myofibril;GO:0030017//sarcomere;GO:0030018//Z disc;GO:0031430//M band;GO:0042383//sarcolemma;GO:0043229//intracellular organelle	GO:0000166//nucleotide binding;GO:0004672//protein kinase activity;GO:0004674//protein serine/threonine kinase activity;GO:0005085//guanyl-nucleotide exchange factor activity;GO:0005515//protein binding;GO:0005516//calmodulin binding;GO:0005524//ATP binding;GO:0005546//phosphatidylinositol-4,5-bisphosphate binding;GO:0005547//phosphatidylinositol-3,4,5-trisphosphate binding;GO:0008289//lipid bind…	GO:0006468//protein phosphorylation;GO:0007155//cell adhesion;GO:0007411//axon guidance;GO:0016310//phosphorylation;GO:0030154//cell differentiation;GO:0036309//protein localization to M-band;GO:0045214//sarcomere organization;GO:0046777//protein autophosphorylation;GO:0051056//regulation of small GTPase mediated signal transduction	--
ENSG00000155846	2.03	1.949	2.053	0.229	0.326	0.382	0.96	0.788	0.841	0.139	0.203	0.232	1.284	1.411	1.412	0.282	0.399	0.367	315	293	339	38	58	59	135	126	125	22	46	40	208	185	224	53	72	59	PPARGC1B	PPARG coactivator 1 beta [Source:HGNC Symbol;Acc:HGNC:30022]	Human Diseases	Endocrine and metabolic disease	ko04931//Insulin resistance	K17962	GO:0005634//nucleus;GO:0005654//nucleoplasm;GO:0005739//mitochondrion;GO:0005829//cytosol;GO:0016592//mediator complex	GO:0003676//nucleic acid binding;GO:0003712//transcription coregulator activity;GO:0003723//RNA binding;GO:0008134//transcription factor binding;GO:0030331//estrogen receptor binding;GO:0030374//nuclear receptor coactivator activity;GO:0050682//AF-2 domain binding	GO:0001503//ossification;GO:0006351//transcription, DNA-templated;GO:0006355//regulation of transcription, DNA-templated;GO:0006390//mitochondrial transcription;GO:0007015//actin filament organization;GO:0010694//positive regulation of alkaline phosphatase activity;GO:0030520//intracellular estrogen receptor signaling pathway;GO:0034614//cellular response to reactive oxygen species;GO:0042327//po…	--
ENSG00000157833	2.661	2.309	2.553	0.829	0.77	0.827	1.528	1.459	1.373	0.576	0.558	0.545	2.068	2.022	1.981	1.011	0.693	0.611	183	159	178	55	63	61	106	99	91	36	52	37	147	131	130	83	51	42	GAREM2	GRB2 associated regulator of MAPK1 subtype 2 [Source:HGNC Symbol;Acc:HGNC:27172]	-	-	-	-	-	-	-	--
ENSG00000157851	3.475	3.026	3.353	1.02	0.657	1.117	1.932	2.611	2.381	0.806	0.687	0.866	3.86	3.766	3.86	0.751	0.847	1.07	231	201	201	65	65	70	141	148	151	34	58.01	46	249	208	228	52	56	54	DPYSL5	dihydropyrimidinase like 5 [Source:HGNC Symbol;Acc:HGNC:20637]	Organismal Systems	Development and regeneration	ko04360//Axon guidance	K07529	GO:0005737//cytoplasm;GO:0005829//cytosol;GO:0030425//dendrite;GO:0032991//protein-containing complex;GO:0043025//neuronal cell body	GO:0005515//protein binding;GO:0016787//hydrolase activity;GO:0016810//hydrolase activity, acting on carbon-nitrogen (but not peptide) bonds;GO:0016812//hydrolase activity, acting on carbon-nitrogen (but not peptide) bonds, in cyclic amides	GO:0007165//signal transduction;GO:0007399//nervous system development;GO:0007411//axon guidance;GO:0030182//neuron differentiation;GO:0050774//negative regulation of dendrite morphogenesis	--
ENSG00000158050	1.769	0.984	1.137	0.265	0.091	0.067	1.217	1.28	1.187	0.277	0.345	0.073	1.325	1.11	1.146	0.09	0.237	0.252	49	27	32	7	3	2	34	35	31	7	13	2	38	29	30	3	7	7	DUSP2	dual specificity phosphatase 2 [Source:HGNC Symbol;Acc:HGNC:3068]	Environmental Information Processing	Signal transduction	ko04010//MAPK signaling pathway	K04459	GO:0005634//nucleus;GO:0005654//nucleoplasm;GO:0005737//cytoplasm;GO:0031965//nuclear membrane	GO:0004721//phosphoprotein phosphatase activity;GO:0004722//protein serine/threonine phosphatase activity;GO:0004725//protein tyrosine phosphatase activity;GO:0005515//protein binding;GO:0008138//protein tyrosine/serine/threonine phosphatase activity;GO:0008330//protein tyrosine/threonine phosphatase activity;GO:0016787//hydrolase activity;GO:0016791//phosphatase activity;GO:0017017//MAP kinase t…	GO:0001706//endoderm formation;GO:0006470//protein dephosphorylation;GO:0016311//dephosphorylation;GO:0043409//negative regulation of MAPK cascade	--
ENSG00000158406	2.833	2.141	2.063	1.449	0.801	1.11	7.238	4.716	6.08	1.757	3.762	2.848	5.76	5.488	5.652	1.312	1.39	1.354	59	52	45	32	27	24	113	114	105	43	82	53	147	109	127	24	25	20	H4C8	H4 clustered histone 8 [Source:HGNC Symbol;Acc:HGNC:4788]	Human Diseases;Organismal Systems;Human Diseases;Human Diseases	Cancer: overview;Immune system;Substance dependence;Immune disease	ko05203//Viral carcinogenesis;ko04613//Neutrophil extracellular trap formation;ko05034//Alcoholism;ko05322//Systemic lupus erythematosus	K11254;K11254;K11254;K11254	GO:0000781//chromosome, telomeric region;GO:0000786//nucleosome;GO:0005576//extracellular region;GO:0005634//nucleus;GO:0005654//nucleoplasm;GO:0005694//chromosome;GO:0016020//membrane;GO:0032991//protein-containing complex;GO:0043505//CENP-A containing nucleosome;GO:0070062//extracellular exosome	GO:0003677//DNA binding;GO:0003723//RNA binding;GO:0005515//protein binding;GO:0030527//structural constituent of chromatin;GO:0046982//protein heterodimerization activity	GO:0006334//nucleosome assembly;GO:0032200//telomere organization;GO:0045653//negative regulation of megakaryocyte differentiation;GO:0061644//protein localization to CENP-A containing chromatin	--
ENSG00000158792	2.208	2.23	2.096	0.854	0.989	1.033	1.277	1.561	1.495	0.4	0.56	0.579	2.029	1.881	1.436	0.784	0.869	0.676	69	71	73	27	38	32	45	54	54	14	25	22	76	68	52	36	30	26	SPATA2L	spermatogenesis associated 2 like [Source:HGNC Symbol;Acc:HGNC:28393]	Cellular Processes	Cell growth and death	ko04217//Necroptosis	K17595	GO:0005737//cytoplasm	GO:0005515//protein binding	-	--
ENSG00000159208	3.693	4.121	3.518	2.59	1.493	1.171	4.886	3.127	4.233	1.454	1.927	1.203	2.816	2.7	3.81	1.334	1.239	0.827	69	74	62	42	29	25	89	61	81	29	49	27	58	47	58	35	27	14	CIART	circadian associated repressor of transcription [Source:HGNC Symbol;Acc:HGNC:25200]	-	-	-	-	GO:0005634//nucleus;GO:0016605//PML body	GO:0000976//transcription cis-regulatory region binding;GO:0000978//RNA polymerase II cis-regulatory region sequence-specific DNA binding;GO:0005515//protein binding;GO:0070888//E-box binding	GO:0032922//circadian regulation of gene expression;GO:0045475//locomotor rhythm;GO:0045892//negative regulation of transcription, DNA-templated;GO:0048511//rhythmic process	--
ENSG00000159399	9.971	9.788	9.513	2.204	2.148	1.899	6.811	7.679	7.227	3.078	2.932	3.413	8.939	9.456	8.169	2.244	2.371	2.533	915	890	894	192	234	185	624	698	630	259	369	307	856	825	709	241	233	232	HK2	hexokinase 2 [Source:HGNC Symbol;Acc:HGNC:4923]	Metabolism;Human Diseases;Organismal Systems;Metabolism;Environmental Information Processing;Human Diseases;Metabolism;Metabolism;Organismal Systems;Human Diseases;Metabolism;Metabolism;Metabolism;Metabolism	Global and overview maps;Infectious disease: bacterial;Endocrine system;Global and overview maps;Signal transduction;Cancer: overview;Carbohydrate metabolism;Carbohydrate metabolism;Digestive system;Endocrine and metabolic disease;Carbohydrate metabolism;Carbohydrate metabolism;Carbohydrate metabolism;Biosynthesis of other secondary metabolites	ko01100//Metabolic pathways;ko05131//Shigellosis;ko04910//Insulin signaling pathway;ko01200//Carbon metabolism;ko04066//HIF-1 signaling pathway;ko05230//Central carbon metabolism in cancer;ko00010//Glycolysis / Gluconeogenesis;ko00520//Amino sugar and nucleotide sugar metabolism;ko04973//Carbohydrate digestion and absorption;ko04930//Type II diabetes mellitus;ko00500//Starch and sucrose metabolis…	K00844;K00844;K00844;K00844;K00844;K00844;K00844;K00844;K00844;K00844;K00844;K00844;K00844;K00844	GO:0005737//cytoplasm;GO:0005739//mitochondrion;GO:0005741//mitochondrial outer membrane;GO:0005813//centrosome;GO:0005829//cytosol;GO:0016020//membrane;GO:0016529//sarcoplasmic reticulum;GO:0043231//intracellular membrane-bounded organelle	GO:0000166//nucleotide binding;GO:0003824//catalytic activity;GO:0004340//glucokinase activity;GO:0004396//hexokinase activity;GO:0005515//protein binding;GO:0005524//ATP binding;GO:0005536//glucose binding;GO:0008865//fructokinase activity;GO:0016301//kinase activity;GO:0016740//transferase activity;GO:0016773//phosphotransferase activity, alcohol group as acceptor	GO:0001666//response to hypoxia;GO:0001678//cellular glucose homeostasis;GO:0002931//response to ischemia;GO:0005975//carbohydrate metabolic process;GO:0006002//fructose 6-phosphate metabolic process;GO:0006006//glucose metabolic process;GO:0006096//glycolytic process;GO:0007595//lactation;GO:0008152//metabolic process;GO:0008637//apoptotic mitochondrial changes;GO:0016310//phosphorylation;GO:001…	--
ENSG00000159618	1.862	1.904	1.526	0.306	0.474	0.443	0.656	0.628	0.716	0.523	0.2	0.166	1.233	1.141	1.465	0.183	0.205	0.4	85	105	85	16	24	26	27	34	37	17	14	9	70	59	59	12	12	22	ADGRG5	adhesion G protein-coupled receptor G5 [Source:HGNC Symbol;Acc:HGNC:19010]	-	-	-	-	GO:0005886//plasma membrane;GO:0016020//membrane	GO:0004888//transmembrane signaling receptor activity;GO:0004930//G protein-coupled receptor activity	GO:0007165//signal transduction;GO:0007166//cell surface receptor signaling pathway;GO:0007186//G protein-coupled receptor signaling pathway;GO:0007189//adenylate cyclase-activating G protein-coupled receptor signaling pathway	--
ENSG00000160117	2.919	2.861	3.012	0.84	0.74	0.633	1.993	1.953	1.944	1.014	0.89	0.746	3.054	3.224	2.507	1.016	1.027	0.859	143	138	148	40.85	41	33	97	88	91	46	59	36	151	147	117	59	53	42	ANKLE1	ankyrin repeat and LEM domain containing 1 [Source:HGNC Symbol;Acc:HGNC:26812]	-	-	-	-	GO:0005634//nucleus;GO:0005654//nucleoplasm;GO:0005737//cytoplasm;GO:0005829//cytosol;GO:0016020//membrane	GO:0004518//nuclease activity;GO:0004519//endonuclease activity;GO:0004520//endodeoxyribonuclease activity;GO:0005515//protein binding;GO:0016787//hydrolase activity	GO:0000712//resolution of meiotic recombination intermediates;GO:0000724//double-strand break repair via homologous recombination;GO:0006281//DNA repair;GO:0006611//protein export from nucleus;GO:0006974//cellular response to DNA damage stimulus;GO:0045950//negative regulation of mitotic recombination;GO:0090305//nucleic acid phosphodiester bond hydrolysis;GO:1905453//regulation of myeloid progen…	--
ENSG00000160298	2.574	3.49	3.033	0.5	0.866	0.586	1.348	1.093	1.3	0.633	0.294	0.264	2.155	1.62	2.533	0.574	0.451	0.521	92	113	119	19	36	24	53	40	49	18	19	11	87	62	83	21	13	18	C21orf58	chromosome 21 open reading frame 58 [Source:HGNC Symbol;Acc:HGNC:1300]	-	-	-	-	-	-	-	--
ENSG00000160606	18.313	17.216	20.423	6.079	6.669	6.262	12.398	15.646	13.837	4.355	4.638	3.995	18.714	18.991	22.225	6.053	7.055	4.993	288	273	317	95	126	104	184	229	208	64	88	59	316	283	313	107	113	79	TLCD1	TLC domain containing 1 [Source:HGNC Symbol;Acc:HGNC:25177]	-	-	-	-	GO:0005886//plasma membrane;GO:0016020//membrane	GO:0005515//protein binding	GO:0007009//plasma membrane organization;GO:0055091//phospholipid homeostasis;GO:0071709//membrane assembly;GO:0097035//regulation of membrane lipid distribution	--
ENSG00000160888	11.056	11.276	10.452	4.08	3.869	3.205	18.39	17.463	18.068	3.909	4.164	3.993	10.421	11.596	10.573	3.36	3.123	2.684	397	400	386	184	198	159	665	580	587	136	189	146	376	390	378	176	158	121	IER2	immediate early response 2 [Source:HGNC Symbol;Acc:HGNC:28871]	-	-	-	-	GO:0005634//nucleus;GO:0005654//nucleoplasm;GO:0005737//cytoplasm	GO:0003677//DNA binding;GO:0005515//protein binding	GO:0030182//neuron differentiation;GO:0045944//positive regulation of transcription by RNA polymerase II;GO:0048870//cell motility;GO:0071774//response to fibroblast growth factor	--
ENSG00000161509	2.753	2.89	3.379	1.374	1.399	1.357	1.926	2.016	2.04	0.891	1.207	0.849	2.602	2.769	2.37	1.188	0.945	1.096	152	172	188	79	99	82	107	117	105	44	88	51	146	141	123	76	61	59	GRIN2C	glutamate ionotropic receptor NMDA type subunit 2C [Source:HGNC Symbol;Acc:HGNC:4587]	Human Diseases;Human Diseases;Human Diseases;Environmental Information Processing;Human Diseases;Environmental Information Processing;Environmental Information Processing;Human Diseases;Human Diseases;Organismal Systems;Organismal Systems;Human Diseases;Organismal Systems;Human Diseases;Human Diseases	Neurodegenerative disease;Neurodegenerative disease;Neurodegenerative disease;Signaling molecules and interaction;Neurodegenerative disease;Signal transduction;Signal transduction;Substance dependence;Neurodegenerative disease;Nervous system;Environmental adaptation;Substance dependence;Nervous system;Substance dependence;Substance dependence	ko05022//Pathways of neurodegeneration - multiple diseases;ko05010//Alzheimer disease;ko05014//Amyotrophic lateral sclerosis;ko04080//Neuroactive ligand-receptor interaction;ko05020//Prion disease;ko04020//Calcium signaling pathway;ko04024//cAMP signaling pathway;ko05034//Alcoholism;ko05017//Spinocerebellar ataxia;ko04724//Glutamatergic synapse;ko04713//Circadian entrainment;ko05031//Amphetamine …	K05211;K05211;K05211;K05211;K05211;K05211;K05211;K05211;K05211;K05211;K05211;K05211;K05211;K05211;K05211	GO:0005789//endoplasmic reticulum membrane;GO:0005886//plasma membrane;GO:0016020//membrane;GO:0017146//NMDA selective glutamate receptor complex;GO:0045202//synapse;GO:0045211//postsynaptic membrane;GO:0097060//synaptic membrane;GO:0098839//postsynaptic density membrane;GO:0098978//glutamatergic synapse	GO:0004970//ionotropic glutamate receptor activity;GO:0004972//NMDA glutamate receptor activity;GO:0005216//ion channel activity;GO:0005261//cation channel activity;GO:0005515//protein binding;GO:0015276//ligand-gated ion channel activity;GO:0022849//glutamate-gated calcium ion channel activity;GO:0022890//inorganic cation transmembrane transporter activity;GO:0038023//signaling receptor activity…	GO:0006811//ion transport;GO:0007215//glutamate receptor signaling pathway;GO:0007420//brain development;GO:0009611//response to wounding;GO:0019722//calcium-mediated signaling;GO:0033058//directional locomotion;GO:0034220//ion transmembrane transport;GO:0035235//ionotropic glutamate receptor signaling pathway;GO:0035249//synaptic transmission, glutamatergic;GO:0042177//negative regulation of pro…	--
ENSG00000162073	6.634	7.276	6.283	1.689	1.718	1.629	4.325	4.698	4.819	1.586	1.879	1.764	7.526	6.47	7.259	1.377	1.109	1.448	260.71	298.49	244.07	63.2	78.64	67.86	161.36	180.69	181.99	58	99.93	72.6	305.35	237.7	285.18	66.39	49.15	59	PAQR4	progestin and adipoQ receptor family member 4 [Source:HGNC Symbol;Acc:HGNC:26386]	-	-	-	-	GO:0016020//membrane	GO:0038023//signaling receptor activity	-	--
ENSG00000162241	1.663	1.365	2.307	0.581	0.678	0.299	1.203	1.196	1.035	0.288	0.333	0.353	1.465	1.102	1.282	0.908	0.529	0.43	52	48	54	14	21	13	29	24	35	6	17	9	45	34	28	21	14	12	SLC25A45	solute carrier family 25 member 45 [Source:HGNC Symbol;Acc:HGNC:27442]	-	-	-	-	GO:0005739//mitochondrion;GO:0005743//mitochondrial inner membrane;GO:0016020//membrane	GO:0022857//transmembrane transporter activity	GO:0055085//transmembrane transport	--
ENSG00000162772	7.046	5.939	9.599	2.167	3.109	3.263	39.732	41.543	38.387	14.422	15.948	17.807	12.392	10.853	11.204	3.081	3.379	2.523	131	147	175	43	69	65	857	849	798	272	468	333	275	226	220	79	74	53	ATF3	activating transcription factor 3 [Source:HGNC Symbol;Acc:HGNC:785]	-	-	-	-	GO:0000785//chromatin;GO:0005634//nucleus;GO:0005654//nucleoplasm;GO:0005730//nucleolus;GO:0090575//RNA polymerase II transcription regulator complex;GO:1990622//CHOP-ATF3 complex	GO:0000976//transcription cis-regulatory region binding;GO:0000977//RNA polymerase II transcription regulatory region sequence-specific DNA binding;GO:0000978//RNA polymerase II cis-regulatory region sequence-specific DNA binding;GO:0000981//DNA-binding transcription factor activity, RNA polymerase II-specific;GO:0001227//DNA-binding transcription repressor activity, RNA polymerase II-specific;GO…	GO:0000122//negative regulation of transcription by RNA polymerase II;GO:0006094//gluconeogenesis;GO:0006355//regulation of transcription, DNA-templated;GO:0006357//regulation of transcription by RNA polymerase II;GO:0008284//positive regulation of cell population proliferation;GO:0010033//response to organic substance;GO:0010628//positive regulation of gene expression;GO:0030968//endoplasmic ret…	TF_bZIP
ENSG00000164056	9.798	9.162	12.052	2.198	1.943	2.417	5.665	5.417	5.263	0.651	1.103	1.221	8.225	8.04	8.094	3.72	2.367	2.631	299	274	364	71	83	71	157	156	150	23	47	37	289	243	246	130	82	91	SPRY1	sprouty RTK signaling antagonist 1 [Source:HGNC Symbol;Acc:HGNC:11269]	-	-	-	-	GO:0005654//nucleoplasm;GO:0005737//cytoplasm;GO:0005794//Golgi apparatus;GO:0005829//cytosol;GO:0005886//plasma membrane;GO:0016020//membrane	GO:0005515//protein binding	GO:0000132//establishment of mitotic spindle orientation;GO:0001656//metanephros development;GO:0001657//ureteric bud development;GO:0001759//organ induction;GO:0007275//multicellular organism development;GO:0008285//negative regulation of cell population proliferation;GO:0009966//regulation of signal transduction;GO:0010719//negative regulation of epithelial to mesenchymal transition;GO:0030512/…	--
ENSG00000164086	2.993	3.001	2.138	0.853	0.67	0.642	1.472	1.451	1.713	0.337	0.548	0.365	2.57	2.383	2.376	0.725	0.885	0.595	165	164	120	45	44	38	82	79	89	17	41	20	147	124	124	48	52	33	DUSP7	dual specificity phosphatase 7 [Source:HGNC Symbol;Acc:HGNC:3073]	Environmental Information Processing	Signal transduction	ko04010//MAPK signaling pathway	K04459	GO:0005654//nucleoplasm;GO:0005737//cytoplasm;GO:0005829//cytosol	GO:0004721//phosphoprotein phosphatase activity;GO:0004722//protein serine/threonine phosphatase activity;GO:0004725//protein tyrosine phosphatase activity;GO:0005515//protein binding;GO:0008138//protein tyrosine/serine/threonine phosphatase activity;GO:0008330//protein tyrosine/threonine phosphatase activity;GO:0016787//hydrolase activity;GO:0016791//phosphatase activity;GO:0017017//MAP kinase t…	GO:0000165//MAPK cascade;GO:0006470//protein dephosphorylation;GO:0016311//dephosphorylation;GO:0035335//peptidyl-tyrosine dephosphorylation;GO:0043407//negative regulation of MAP kinase activity;GO:0043409//negative regulation of MAPK cascade;GO:0070371//ERK1 and ERK2 cascade	--
ENSG00000164620	5.189	4.966	4.566	1.79	2.204	1.871	3.542	3.551	3.723	1.307	1.749	1.963	4.124	4.543	3.396	2.086	1.068	1.809	174.98	170.3	161.7	56.72	91.12	67.01	126.1	117.22	119.42	41.18	73.93	64.89	151.98	142.88	107.51	81.28	41.8	61.94	RELL2	RELT like 2 [Source:HGNC Symbol;Acc:HGNC:26902]	-	-	-	-	GO:0005604//basement membrane;GO:0005886//plasma membrane;GO:0016020//membrane;GO:0031012//extracellular matrix	GO:0005515//protein binding;GO:0005518//collagen binding	GO:0010811//positive regulation of cell-substrate adhesion;GO:1900745//positive regulation of p38MAPK cascade	--
ENSG00000164684	1.015	0.999	0.912	0.133	0.12	0.174	0.316	0.394	0.444	0.093	0.106	0.139	0.539	0.496	0.712	0.148	0.119	0.097	242	236	229	31	34	44	79	93	103	20	34	33	137	116	164	43	31	24	ZNF704	zinc finger protein 704 [Source:HGNC Symbol;Acc:HGNC:32291]	-	-	-	-	GO:0005634//nucleus	GO:0000978//RNA polymerase II cis-regulatory region sequence-specific DNA binding;GO:0000987//cis-regulatory region sequence-specific DNA binding;GO:0003677//DNA binding;GO:0003700//DNA-binding transcription factor activity;GO:0005515//protein binding;GO:0046872//metal ion binding;GO:1990837//sequence-specific double-stranded DNA binding	GO:0006357//regulation of transcription by RNA polymerase II	Others
ENSG00000164690	2.065	1.935	1.574	0.878	0.448	0.492	1.648	1.004	1.555	0.463	0.308	0.584	1.714	1.678	1.573	0.632	0.654	0.721	120	133	112	38	41	31	97	66	84	23	32	26	123	121	103	39	35	28	SHH	sonic hedgehog signaling molecule [Source:HGNC Symbol;Acc:HGNC:10848]	Human Diseases;Human Diseases;Organismal Systems;Human Diseases;Human Diseases;Environmental Information Processing	Cancer: overview;Cancer: overview;Development and regeneration;Cancer: specific types;Cancer: specific types;Signal transduction	ko05200//Pathways in cancer;ko05205//Proteoglycans in cancer;ko04360//Axon guidance;ko05226//Gastric cancer;ko05217//Basal cell carcinoma;ko04340//Hedgehog signaling pathway	K11988;K11988;K11988;K11988;K11988;K11988	GO:0000139//Golgi membrane;GO:0005576//extracellular region;GO:0005615//extracellular space;GO:0005783//endoplasmic reticulum;GO:0005788//endoplasmic reticulum lumen;GO:0005789//endoplasmic reticulum membrane;GO:0005794//Golgi apparatus;GO:0005829//cytosol;GO:0005886//plasma membrane;GO:0009986//cell surface;GO:0016020//membrane;GO:0031012//extracellular matrix;GO:0045121//membrane raft;GO:006202…	GO:0004175//endopeptidase activity;GO:0005113//patched binding;GO:0005509//calcium ion binding;GO:0005515//protein binding;GO:0005539//glycosaminoglycan binding;GO:0008233//peptidase activity;GO:0008270//zinc ion binding;GO:0016015//morphogen activity;GO:0016740//transferase activity;GO:0016787//hydrolase activity;GO:0043237//laminin-1 binding;GO:0046872//metal ion binding	GO:0000122//negative regulation of transcription by RNA polymerase II;GO:0001525//angiogenesis;GO:0001569//branching involved in blood vessel morphogenesis;GO:0001570//vasculogenesis;GO:0001656//metanephros development;GO:0001658//branching involved in ureteric bud morphogenesis;GO:0001708//cell fate specification;GO:0001755//neural crest cell migration;GO:0001822//kidney development;GO:0001942//…	--
ENSG00000164761	6.377	5.414	6.499	2.199	1.901	2.269	17.621	16.517	16.62	5.54	6.331	7.196	8.009	9.243	8.207	3.598	3.367	2.862	214	184	225	72	78	82	604	558	536	172	294	242	283	296	266	148	122	97	TNFRSF11B	TNF receptor superfamily member 11b [Source:HGNC Symbol;Acc:HGNC:11909]	Environmental Information Processing;Organismal Systems	Signaling molecules and interaction;Development and regeneration	ko04060//Cytokine-cytokine receptor interaction;ko04380//Osteoclast differentiation	K05148;K05148	GO:0005576//extracellular region;GO:0005615//extracellular space;GO:0005886//plasma membrane;GO:0031012//extracellular matrix;GO:0043235//receptor complex;GO:0110165//cellular anatomical entity	GO:0005125//cytokine activity;GO:0005515//protein binding;GO:0038023//signaling receptor activity	GO:0001501//skeletal system development;GO:0006915//apoptotic process;GO:0007165//signal transduction;GO:0007584//response to nutrient;GO:0009410//response to xenobiotic stimulus;GO:0010035//response to inorganic substance;GO:0030198//extracellular matrix organization;GO:0032026//response to magnesium ion;GO:0042489//negative regulation of odontogenesis of dentin-containing tooth;GO:0043627//resp…	--
ENSG00000165244	5.412	5.846	6.381	1.124	0.704	0.863	5.088	5.198	4.709	1.644	1.539	1.498	6.214	6.087	6.339	1.39	1.576	1.791	328	351	393	65	51	56	311	311	269	91	127	90	390	348	363	101	102	109	ZNF367	zinc finger protein 367 [Source:HGNC Symbol;Acc:HGNC:18320]	-	-	-	-	GO:0005634//nucleus;GO:0005654//nucleoplasm	GO:0000978//RNA polymerase II cis-regulatory region sequence-specific DNA binding;GO:0000981//DNA-binding transcription factor activity, RNA polymerase II-specific;GO:0003677//DNA binding;GO:0003700//DNA-binding transcription factor activity;GO:0046872//metal ion binding	GO:0006357//regulation of transcription by RNA polymerase II	zf-C2H2
ENSG00000165644	2.142	1.523	1.896	0.824	0.651	0.864	2.427	2.322	2.427	0.48	0.8	0.632	2.256	2.469	2.215	0.609	1.045	0.873	44	31	37	15	16	19	46	44	47	9	21	12	48	43	43	15	21	18	COMTD1	catechol-O-methyltransferase domain containing 1 [Source:HGNC Symbol;Acc:HGNC:26309]	-	-	-	-	GO:0016020//membrane	GO:0005515//protein binding;GO:0008168//methyltransferase activity;GO:0008171//O-methyltransferase activity;GO:0008757//S-adenosylmethionine-dependent methyltransferase activity;GO:0016740//transferase activity	GO:0032259//methylation	--
ENSG00000165891	10.495	9.792	10.215	1.948	2.82	2.654	5.907	4.855	4.825	1.799	2.058	1.658	11.327	10.507	8.851	2.616	2.113	1.969	815	818	829	162	209	227	467	406	428	100	202	146	810	832	787	231	188	186	E2F7	E2F transcription factor 7 [Source:HGNC Symbol;Acc:HGNC:23820]	-	-	-	-	GO:0000785//chromatin;GO:0005634//nucleus;GO:0005654//nucleoplasm;GO:0005667//transcription regulator complex;GO:0016607//nuclear speck;GO:0090575//RNA polymerase II transcription regulator complex	GO:0000977//RNA polymerase II transcription regulatory region sequence-specific DNA binding;GO:0000978//RNA polymerase II cis-regulatory region sequence-specific DNA binding;GO:0000981//DNA-binding transcription factor activity, RNA polymerase II-specific;GO:0000987//cis-regulatory region sequence-specific DNA binding;GO:0001217//DNA-binding transcription repressor activity;GO:0001227//DNA-bindin…	GO:0000122//negative regulation of transcription by RNA polymerase II;GO:0001890//placenta development;GO:0002040//sprouting angiogenesis;GO:0006355//regulation of transcription, DNA-templated;GO:0006357//regulation of transcription by RNA polymerase II;GO:0006974//cellular response to DNA damage stimulus;GO:0007049//cell cycle;GO:0008285//negative regulation of cell population proliferation;GO:0…	E2F
ENSG00000166068	3.632	3.801	3.648	1.043	1.111	0.992	3.245	3.015	2.646	0.724	0.928	0.878	3.103	3.326	3.374	1.138	1.77	1.067	434	450	443	119	158.86	127	353	346	298	79	151	104	384	375	381	163	161	128	SPRED1	sprouty related EVH1 domain containing 1 [Source:HGNC Symbol;Acc:HGNC:20249]	-	-	-	-	GO:0005634//nucleus;GO:0005654//nucleoplasm;GO:0005829//cytosol;GO:0005886//plasma membrane;GO:0005901//caveola;GO:0016020//membrane;GO:0031410//cytoplasmic vesicle	GO:0005173//stem cell factor receptor binding;GO:0005515//protein binding;GO:0019901//protein kinase binding;GO:0019902//phosphatase binding;GO:0030291//protein serine/threonine kinase inhibitor activity	GO:0006469//negative regulation of protein kinase activity;GO:0007275//multicellular organism development;GO:0009966//regulation of signal transduction;GO:0010719//negative regulation of epithelial to mesenchymal transition;GO:0010801//negative regulation of peptidyl-threonine phosphorylation;GO:0016525//negative regulation of angiogenesis;GO:0030512//negative regulation of transforming growth fa…	--
ENSG00000166250	3.252	3.112	2.891	1.355	1.314	1.084	1.402	1.678	1.873	0.636	0.826	0.915	2.872	3.345	2.815	1.079	1.007	0.927	269	255	243	107	130	96	117	137	146	48	93	75	246	261	220	107	89	77	CLMP	CXADR like membrane protein [Source:HGNC Symbol;Acc:HGNC:24039]	-	-	-	-	GO:0005881//cytoplasmic microtubule;GO:0005886//plasma membrane;GO:0005923//bicellular tight junction;GO:0009986//cell surface;GO:0016020//membrane;GO:0070161//anchoring junction	GO:0005515//protein binding	GO:0048565//digestive tract development	--
ENSG00000166352	3.412	3.28	3.044	0.515	0.227	0.807	2.051	2.033	2.192	0.358	0.895	0.396	2.645	2.321	1.53	0.352	0.408	0.273	51	45	45.01	7	4	11	30	31.29	29	5	19	6	42	32	24	6	7	4	IFTAP	intraflagellar transport associated protein [Source:HGNC Symbol;Acc:HGNC:25142]	-	-	-	-	GO:0005829//cytosol;GO:0097731//9+0 non-motile cilium	GO:0005515//protein binding;GO:0120160//intraciliary transport particle A binding	GO:0007283//spermatogenesis;GO:0007340//acrosome reaction;GO:0009566//fertilization	--
ENSG00000166801	38.56	37.117	36.782	14.99	15.219	14.585	17.652	19.41	19.904	9.106	9.402	8.777	29.448	30.505	31.271	14.059	15.042	14.82	2383	2288	2396	926	1167	1001	1112	1149	1127	498	722	512	1889	1718	1760	1020	997	919	FAM111A	FAM111 trypsin like peptidase A [Source:HGNC Symbol;Acc:HGNC:24725]	-	-	-	-	GO:0000785//chromatin;GO:0001650//fibrillar center;GO:0005634//nucleus;GO:0005654//nucleoplasm;GO:0005694//chromosome;GO:0005737//cytoplasm	GO:0003677//DNA binding;GO:0003697//single-stranded DNA binding;GO:0005515//protein binding;GO:0008233//peptidase activity;GO:0016787//hydrolase activity	GO:0006260//DNA replication;GO:0006281//DNA repair;GO:0006508//proteolysis;GO:0006974//cellular response to DNA damage stimulus;GO:0016540//protein autoprocessing;GO:0031297//replication fork processing;GO:0045071//negative regulation of viral genome replication;GO:0106300//protein-DNA covalent cross-linking repair	--
ENSG00000167470	18.948	19.705	19.588	6.934	7.393	7.49	15.681	16.466	16.47	6.78	7.059	7.052	15.921	15.451	14.714	6.947	6.247	5.791	1074	1108	1133	377	510	471	912	940	892	360	556	406	958	844	817	479	385	329	MIDN	midnolin [Source:HGNC Symbol;Acc:HGNC:16298]	-	-	-	-	GO:0005634//nucleus;GO:0005730//nucleolus;GO:0005737//cytoplasm;GO:0005829//cytosol	GO:0003674//molecular_function;GO:0005515//protein binding;GO:0019900//kinase binding	GO:0008150//biological_process;GO:0033132//negative regulation of glucokinase activity;GO:0046676//negative regulation of insulin secretion	--
ENSG00000167700	4.391	4.669	4.822	1.602	1.704	2.306	3.847	3.415	3.992	1.588	1.756	1.898	4.24	4.487	4.522	1.34	1.211	1.601	112	118	125	39	52	63	99	86	96	37	61	48	112	108	109	41	33	41	MFSD3	major facilitator superfamily domain containing 3 [Source:HGNC Symbol;Acc:HGNC:25157]	-	-	-	-	GO:0016020//membrane	GO:0005515//protein binding;GO:0015295//solute:proton symporter activity;GO:0022857//transmembrane transporter activity	GO:0055085//transmembrane transport;GO:1902600//proton transmembrane transport	--
ENSG00000168010	4.135	4.281	2.999	1.653	0.733	0.92	1.987	1.649	2.063	0.653	0.618	0.769	3.318	2.325	3.029	0.933	1.426	0.764	126.04	112.21	92.05	40	29	31.01	54.02	42.57	51.38	18	24	22	97.97	75	87.49	29.01	38.28	21	ATG16L2	autophagy related 16 like 2 [Source:HGNC Symbol;Acc:HGNC:25464]	Cellular Processes	Transport and catabolism	ko04140//Autophagy - animal	K20868	GO:0000421//autophagosome membrane;GO:0005654//nucleoplasm;GO:0005737//cytoplasm;GO:0005829//cytosol;GO:0034045//phagophore assembly site membrane;GO:0034274//Atg12-Atg5-Atg16 complex	GO:0005515//protein binding	GO:0000045//autophagosome assembly;GO:0006497//protein lipidation;GO:0006807//nitrogen compound metabolic process;GO:0008152//metabolic process;GO:0015031//protein transport;GO:0016236//macroautophagy;GO:0039689//negative stranded viral RNA replication;GO:0043170//macromolecule metabolic process;GO:0044238//primary metabolic process	--
ENSG00000168496	28.749	27.565	28.768	11.351	11.776	10.793	23.785	22.191	25.204	11.742	11.555	12.223	38.356	37.859	37.719	12.995	12.739	11.98	946	905	956	359	455	383	795	710	776	349	508	396	1301	1178	1167	507	439	387	FEN1	flap structure-specific endonuclease 1 [Source:HGNC Symbol;Acc:HGNC:3650]	Genetic Information Processing;Genetic Information Processing;Genetic Information Processing	Replication and repair;Replication and repair;Replication and repair	ko03030//DNA replication;ko03410//Base excision repair;ko03450//Non-homologous end-joining	K04799;K04799;K04799	GO:0000781//chromosome, telomeric region;GO:0005634//nucleus;GO:0005654//nucleoplasm;GO:0005730//nucleolus;GO:0005739//mitochondrion;GO:0016020//membrane;GO:0032991//protein-containing complex	GO:0000287//magnesium ion binding;GO:0003677//DNA binding;GO:0003684//damaged DNA binding;GO:0003690//double-stranded DNA binding;GO:0003824//catalytic activity;GO:0004518//nuclease activity;GO:0004519//endonuclease activity;GO:0004523//RNA-DNA hybrid ribonuclease activity;GO:0004527//exonuclease activity;GO:0005515//protein binding;GO:0008309//double-stranded DNA exodeoxyribonuclease activity;GO…	GO:0000724//double-strand break repair via homologous recombination;GO:0006260//DNA replication;GO:0006281//DNA repair;GO:0006284//base-excision repair;GO:0006287//base-excision repair, gap-filling;GO:0006302//double-strand break repair;GO:0006974//cellular response to DNA damage stimulus;GO:0007613//memory;GO:0009650//UV protection;GO:0032201//telomere maintenance via semi-conservative replicati…	--
ENSG00000168672	8.522	8.924	9.097	2.932	2.45	2.236	5.548	5.275	5.689	2.257	2.252	1.764	6.751	6.228	6.215	2.735	2.632	2.101	729	753	805	238	264	211	481	446	464	175	264	153	599	514	513	284	246	178	LRATD2	LRAT domain containing 2 [Source:HGNC Symbol;Acc:HGNC:24166]	-	-	-	-	GO:0005737//cytoplasm;GO:0005886//plasma membrane	GO:0005515//protein binding	-	--
ENSG00000168806	4.216	3.877	4.12	1.388	1.353	2.002	2.395	2.743	2.576	0.656	0.461	0.484	3.82	3.587	3.305	1.827	1.811	1.646	187	164	187	71	80	91	122	112	110	25	43	24	169	159	141	107	83	70	LCMT2	leucine carboxyl methyltransferase 2 [Source:HGNC Symbol;Acc:HGNC:17558]	-	-	-	-	GO:0005737//cytoplasm	GO:0005515//protein binding;GO:0008168//methyltransferase activity;GO:0008175//tRNA methyltransferase activity;GO:0016740//transferase activity	GO:0006400//tRNA modification;GO:0008033//tRNA processing;GO:0030488//tRNA methylation;GO:0031591//wybutosine biosynthetic process;GO:0032259//methylation	--
ENSG00000169258	3.549	3.452	3.111	0.828	0.889	1.033	2.692	2.78	3.14	0.645	0.675	0.565	3.094	3.183	3.452	0.935	0.713	0.759	247	238	220	55	74	77	189	191	206	41	64	39	223	209	227	78	53	53	GPRIN1	G protein regulated inducer of neurite outgrowth 1 [Source:HGNC Symbol;Acc:HGNC:24835]	-	-	-	-	GO:0005886//plasma membrane;GO:0016020//membrane;GO:0030426//growth cone;GO:0042995//cell projection	GO:0005515//protein binding;GO:0051219//phosphoprotein binding	GO:0031175//neuron projection development	--
ENSG00000169750	69.409	73.619	72.793	33.171	29.061	32.941	89.654	89.673	89.351	41.615	45.804	45.7	93.397	90.818	87.478	30.992	28.587	28.746	1009	1054	1066	466	503	514	1319	1282	1217	556	907	657	1406	1244	1192	543	444	417	RAC3	Rac family small GTPase 3 [Source:HGNC Symbol;Acc:HGNC:9803]	Human Diseases;Environmental Information Processing;Environmental Information Processing;Environmental Information Processing;Human Diseases;Cellular Processes;Environmental Information Processing;Human Diseases;Cellular Processes;Organismal Systems;Organismal Systems;Environmental Information Processing;Human Diseases;Human Diseases;Environmental Information Processing;Organismal Systems;Human D…	Cancer: overview;Signal transduction;Signal transduction;Signal transduction;Infectious disease: viral;Cell motility;Signal transduction;Infectious disease: viral;Cellular community - eukaryotes;Immune system;Development and regeneration;Signal transduction;Infectious disease: bacterial;Cardiovascular disease;Signal transduction;Immune system;Cancer: overview;Cancer: specific types;Immune system;…	ko05200//Pathways in cancer;ko04010//MAPK signaling pathway;ko04014//Ras signaling pathway;ko04024//cAMP signaling pathway;ko05163//Human cytomegalovirus infection;ko04810//Regulation of actin cytoskeleton;ko04015//Rap1 signaling pathway;ko05170//Human immunodeficiency virus 1 infection;ko04510//Focal adhesion;ko04062//Chemokine signaling pathway;ko04360//Axon guidance;ko04310//Wnt signaling path…	K07861;K07861;K07861;K07861;K07861;K07861;K07861;K07861;K07861;K07861;K07861;K07861;K07861;K07861;K07861;K07861;K07861;K07861;K07861;K07861;K07861;K07861;K07861;K07861	GO:0005737//cytoplasm;GO:0005789//endoplasmic reticulum membrane;GO:0005829//cytosol;GO:0005856//cytoskeleton;GO:0005886//plasma membrane;GO:0005938//cell cortex;GO:0012505//endomembrane system;GO:0016020//membrane;GO:0030027//lamellipodium;GO:0030426//growth cone;GO:0031410//cytoplasmic vesicle;GO:0031941//filamentous actin;GO:0042995//cell projection;GO:0043005//neuron projection;GO:0043020//NA…	GO:0000166//nucleotide binding;GO:0003924//GTPase activity;GO:0003925//G protein activity;GO:0005515//protein binding;GO:0005525//GTP binding;GO:0016787//hydrolase activity;GO:0019901//protein kinase binding;GO:0048306//calcium-dependent protein binding	GO:0007015//actin filament organization;GO:0007163//establishment or maintenance of cell polarity;GO:0007264//small GTPase mediated signal transduction;GO:0008045//motor neuron axon guidance;GO:0008360//regulation of cell shape;GO:0014041//regulation of neuron maturation;GO:0016055//Wnt signaling pathway;GO:0016601//Rac protein signal transduction;GO:0021894//cerebral cortex GABAergic interneuron…	--
ENSG00000169884	1.559	1.363	0.987	0.515	0.408	0.582	1.507	1.262	1.868	0.486	0.478	0.591	1.705	1.436	1.494	0.898	0.511	0.486	53	47	37	17	18	23	52	46	65	14	24	21	64	50	51	29	18	18	WNT10B	Wnt family member 10B [Source:HGNC Symbol;Acc:HGNC:12775]	Human Diseases;Human Diseases;Human Diseases;Human Diseases;Human Diseases;Environmental Information Processing;Human Diseases;Environmental Information Processing;Human Diseases;Environmental Information Processing;Human Diseases;Human Diseases;Cellular Processes;Organismal Systems;Human Diseases	Cancer: overview;Neurodegenerative disease;Neurodegenerative disease;Infectious disease: viral;Cancer: overview;Signal transduction;Cancer: specific types;Signal transduction;Endocrine and metabolic disease;Signal transduction;Cancer: specific types;Cancer: specific types;Cellular community - eukaryotes;Endocrine system;Cancer: specific types	ko05200//Pathways in cancer;ko05022//Pathways of neurodegeneration - multiple diseases;ko05010//Alzheimer disease;ko05165//Human papillomavirus infection;ko05205//Proteoglycans in cancer;ko04310//Wnt signaling pathway;ko05225//Hepatocellular carcinoma;ko04390//Hippo signaling pathway;ko04934//Cushing syndrome;ko04150//mTOR signaling pathway;ko05226//Gastric cancer;ko05224//Breast cancer;ko04550//…	K01357;K01357;K01357;K01357;K01357;K01357;K01357;K01357;K01357;K01357;K01357;K01357;K01357;K01357;K01357	GO:0005576//extracellular region;GO:0005615//extracellular space	GO:0005102//signaling receptor binding;GO:0005109//frizzled binding;GO:0005125//cytokine activity;GO:0005515//protein binding;GO:0048018//receptor ligand activity	GO:0000086//G2/M transition of mitotic cell cycle;GO:0000122//negative regulation of transcription by RNA polymerase II;GO:0001649//osteoblast differentiation;GO:0002062//chondrocyte differentiation;GO:0006357//regulation of transcription by RNA polymerase II;GO:0006366//transcription by RNA polymerase II;GO:0006629//lipid metabolic process;GO:0007224//smoothened signaling pathway;GO:0007275//mul…	--
ENSG00000169926	8.056	7.159	7.058	2.226	2.861	3.021	3.533	3.771	3.743	1.343	1.312	2.039	5.562	4.946	5.221	2.201	1.864	2.133	864	798	807	239	385	364	401	397	397	138	201	164	648	521	555	297	224	241	KLF13	KLF transcription factor 13 [Source:HGNC Symbol;Acc:HGNC:13672]	-	-	-	-	GO:0000785//chromatin;GO:0005634//nucleus	GO:0000978//RNA polymerase II cis-regulatory region sequence-specific DNA binding;GO:0000981//DNA-binding transcription factor activity, RNA polymerase II-specific;GO:0001228//DNA-binding transcription activator activity, RNA polymerase II-specific;GO:0003677//DNA binding;GO:0005515//protein binding;GO:0046872//metal ion binding;GO:1990837//sequence-specific double-stranded DNA binding	GO:0006357//regulation of transcription by RNA polymerase II;GO:0006366//transcription by RNA polymerase II;GO:0008285//negative regulation of cell population proliferation;GO:0045647//negative regulation of erythrocyte differentiation;GO:0045944//positive regulation of transcription by RNA polymerase II	zf-C2H2
ENSG00000170166	1.982	3.243	3.9	0.729	0.493	0.7	1.221	1.302	0.625	0.352	0.157	0.324	2.017	2.384	2.097	0.491	0.401	0.747	37	60	74	13	11	14	23	24	11	6	4	6	39	42	37	11	8	14	HOXD4	homeobox D4 [Source:HGNC Symbol;Acc:HGNC:5138]	-	-	-	-	GO:0000785//chromatin;GO:0005634//nucleus;GO:0005654//nucleoplasm;GO:0030054//cell junction	GO:0000977//RNA polymerase II transcription regulatory region sequence-specific DNA binding;GO:0000978//RNA polymerase II cis-regulatory region sequence-specific DNA binding;GO:0000981//DNA-binding transcription factor activity, RNA polymerase II-specific;GO:0001228//DNA-binding transcription activator activity, RNA polymerase II-specific;GO:0003677//DNA binding;GO:0003700//DNA-binding transcript…	GO:0006355//regulation of transcription, DNA-templated;GO:0006357//regulation of transcription by RNA polymerase II;GO:0009952//anterior/posterior pattern specification;GO:0045944//positive regulation of transcription by RNA polymerase II;GO:0048568//embryonic organ development;GO:0048704//embryonic skeletal system morphogenesis;GO:0048863//stem cell differentiation	Homeobox
ENSG00000170185	19.591	19.61	19.915	7.764	7.537	7.424	15.335	15.757	15.585	5.679	6.364	5.852	19.314	19.847	20.381	9.336	8.965	9.157	1487	1468	1533	577	670	600	1168	1165	1106	392	638	429	1490	1411	1457	832	720	700	USP38	ubiquitin specific peptidase 38 [Source:HGNC Symbol;Acc:HGNC:20067]	-	-	-	-	GO:0005634//nucleus;GO:0005829//cytosol	GO:0004197//cysteine-type endopeptidase activity;GO:0004843//thiol-dependent deubiquitinase;GO:0005515//protein binding;GO:0008233//peptidase activity;GO:0008234//cysteine-type peptidase activity;GO:0016787//hydrolase activity	GO:0006508//proteolysis;GO:0006511//ubiquitin-dependent protein catabolic process;GO:0016579//protein deubiquitination	--
ENSG00000170312	95.681	96.282	92.265	15.271	13.788	14.432	65.73	68.246	68.485	19.308	18.705	17.292	93.568	101.78	102.131	17.474	15.869	16.834	2959	2959	2907	452	491	479	2056	2088	2002	547	789	531	3006	2963	2984	648	524	524	CDK1	cyclin dependent kinase 1 [Source:HGNC Symbol;Acc:HGNC:1722]	Human Diseases;Human Diseases;Cellular Processes;Cellular Processes;Cellular Processes;Organismal Systems;Cellular Processes;Cellular Processes	Infectious disease: viral;Cancer: overview;Cell growth and death;Cell growth and death;Cell growth and death;Endocrine system;Cellular community - eukaryotes;Cell growth and death	ko05170//Human immunodeficiency virus 1 infection;ko05203//Viral carcinogenesis;ko04218//Cellular senescence;ko04114//Oocyte meiosis;ko04110//Cell cycle;ko04914//Progesterone-mediated oocyte maturation;ko04540//Gap junction;ko04115//p53 signaling pathway	K02087;K02087;K02087;K02087;K02087;K02087;K02087;K02087	GO:0000307//cyclin-dependent protein kinase holoenzyme complex;GO:0000781//chromosome, telomeric region;GO:0005634//nucleus;GO:0005654//nucleoplasm;GO:0005737//cytoplasm;GO:0005739//mitochondrion;GO:0005759//mitochondrial matrix;GO:0005789//endoplasmic reticulum membrane;GO:0005813//centrosome;GO:0005815//microtubule organizing center;GO:0005819//spindle;GO:0005829//cytosol;GO:0005856//cytoskelet…	GO:0000166//nucleotide binding;GO:0001618//virus receptor activity;GO:0001671//ATPase activator activity;GO:0003682//chromatin binding;GO:0004672//protein kinase activity;GO:0004674//protein serine/threonine kinase activity;GO:0004693//cyclin-dependent protein serine/threonine kinase activity;GO:0005515//protein binding;GO:0005524//ATP binding;GO:0008047//enzyme activator activity;GO:0008353//RNA…	GO:0000086//G2/M transition of mitotic cell cycle;GO:0000226//microtubule cytoskeleton organization;GO:0006260//DNA replication;GO:0006281//DNA repair;GO:0006338//chromatin remodeling;GO:0006357//regulation of transcription by RNA polymerase II;GO:0006468//protein phosphorylation;GO:0006915//apoptotic process;GO:0007049//cell cycle;GO:0007095//mitotic G2 DNA damage checkpoint signaling;GO:0007098…	--
ENSG00000170373	29.109	27.492	31.333	15.744	13.969	11.935	50.651	45.681	49.436	27.962	21.263	21.725	30.983	33.525	35.503	14.699	14.523	16.019	358	334.99	392	185	205	156.99	627.99	553.97	572.99	314	356	264	395	389	412.98	216.99	191	198	CST1	cystatin SN [Source:HGNC Symbol;Acc:HGNC:2473]	Organismal Systems	Digestive system	ko04970//Salivary secretion	K13897	GO:0005576//extracellular region;GO:0005615//extracellular space;GO:0005737//cytoplasm;GO:0031982//vesicle	GO:0004869//cysteine-type endopeptidase inhibitor activity;GO:0005515//protein binding;GO:0030414//peptidase inhibitor activity	GO:0001580//detection of chemical stimulus involved in sensory perception of bitter taste;GO:0010466//negative regulation of peptidase activity;GO:2000117//negative regulation of cysteine-type endopeptidase activity	--
ENSG00000170537	0.871	0.781	0.694	0.13	0.366	0.385	1.034	0.63	0.852	0.398	0.386	0.367	0.708	0.571	0.846	0.3	0.237	0.371	63	56	51	9	28	26	76	45	51	20	38	20	53	39	55	26	16	26	TMC7	transmembrane channel like 7 [Source:HGNC Symbol;Acc:HGNC:23000]	-	-	-	-	GO:0005886//plasma membrane;GO:0016020//membrane	GO:0008381//mechanosensitive ion channel activity	GO:0006811//ion transport;GO:0034220//ion transmembrane transport	--
ENSG00000170689	26.068	29.016	28.244	4.659	4.819	4.306	21.435	22.426	21.539	8.347	8.554	8.046	29.33	28.253	27.688	4.728	4.735	5.132	1108	1222	1220	189	245	196	919	941	863	324	495	339	1291	1133	1112	241	215	219	HOXB9	homeobox B9 [Source:HGNC Symbol;Acc:HGNC:5120]	-	-	-	-	GO:0000785//chromatin;GO:0005634//nucleus;GO:0005654//nucleoplasm;GO:0090575//RNA polymerase II transcription regulator complex	GO:0000977//RNA polymerase II transcription regulatory region sequence-specific DNA binding;GO:0000978//RNA polymerase II cis-regulatory region sequence-specific DNA binding;GO:0000981//DNA-binding transcription factor activity, RNA polymerase II-specific;GO:0003677//DNA binding;GO:0003700//DNA-binding transcription factor activity;GO:0005515//protein binding;GO:1990837//sequence-specific double-…	GO:0006351//transcription, DNA-templated;GO:0006355//regulation of transcription, DNA-templated;GO:0006357//regulation of transcription by RNA polymerase II;GO:0009952//anterior/posterior pattern specification;GO:0009954//proximal/distal pattern formation;GO:0030879//mammary gland development;GO:0045944//positive regulation of transcription by RNA polymerase II;GO:0048704//embryonic skeletal syst…	Homeobox
ENSG00000170779	8.003	8.102	8.266	2.682	2.265	2.483	7.022	7.251	6.143	1.823	1.88	1.956	8.448	9.098	7.97	2.798	2.303	2.772	322	323	338	103	109	107	285	288	233	67	103	78	352	339	303	135	99	112	CDCA4	cell division cycle associated 4 [Source:HGNC Symbol;Acc:HGNC:14625]	-	-	-	-	GO:0005634//nucleus;GO:0005654//nucleoplasm;GO:0005829//cytosol;GO:0005886//plasma membrane	GO:0005515//protein binding	GO:0051301//cell division	--
ENSG00000171223	5.153	5.268	7.361	0.975	1.112	1.056	9.492	8.554	9.487	2.184	2.491	2.817	6.549	5.955	5.806	0.804	1.12	1.656	155	157	225	28	40	34	288	254	269	60	102	84	204	169	165	29	36	50	JUNB	JunB proto-oncogene, AP-1 transcription factor subunit [Source:HGNC Symbol;Acc:HGNC:6205]	Organismal Systems;Organismal Systems;Environmental Information Processing	Development and regeneration;Endocrine system;Signal transduction	ko04380//Osteoclast differentiation;ko04935//Growth hormone synthesis, secretion and action;ko04668//TNF signaling pathway	K09028;K09028;K09028	GO:0000785//chromatin;GO:0005634//nucleus;GO:0005654//nucleoplasm;GO:0005667//transcription regulator complex;GO:0035976//transcription factor AP-1 complex;GO:0090575//RNA polymerase II transcription regulator complex	GO:0000977//RNA polymerase II transcription regulatory region sequence-specific DNA binding;GO:0000978//RNA polymerase II cis-regulatory region sequence-specific DNA binding;GO:0000981//DNA-binding transcription factor activity, RNA polymerase II-specific;GO:0001228//DNA-binding transcription activator activity, RNA polymerase II-specific;GO:0003677//DNA binding;GO:0003690//double-stranded DNA bi…	GO:0001570//vasculogenesis;GO:0001649//osteoblast differentiation;GO:0001701//in utero embryonic development;GO:0001829//trophectodermal cell differentiation;GO:0002158//osteoclast proliferation;GO:0006355//regulation of transcription, DNA-templated;GO:0006357//regulation of transcription by RNA polymerase II;GO:0030154//cell differentiation;GO:0030316//osteoclast differentiation;GO:0033687//oste…	TF_bZIP
ENSG00000172059	7.434	8.297	7.405	2.744	2.4	2.972	5.762	4.77	5.703	3.226	2.534	1.949	6.399	5.948	5.891	3.2	2.878	2.813	483	537	487	170	187	206	373	290	347	190	165	128	425	363	362	245	200	185	KLF11	KLF transcription factor 11 [Source:HGNC Symbol;Acc:HGNC:11811]	-	-	-	-	GO:0000785//chromatin;GO:0005634//nucleus;GO:0005654//nucleoplasm;GO:0005829//cytosol;GO:0005925//focal adhesion;GO:0016604//nuclear body	GO:0000976//transcription cis-regulatory region binding;GO:0000978//RNA polymerase II cis-regulatory region sequence-specific DNA binding;GO:0000981//DNA-binding transcription factor activity, RNA polymerase II-specific;GO:0003677//DNA binding;GO:0003700//DNA-binding transcription factor activity;GO:0005515//protein binding;GO:0046872//metal ion binding;GO:1990837//sequence-specific double-strand…	GO:0000083//regulation of transcription involved in G1/S transition of mitotic cell cycle;GO:0000122//negative regulation of transcription by RNA polymerase II;GO:0006357//regulation of transcription by RNA polymerase II;GO:0006915//apoptotic process;GO:0008285//negative regulation of cell population proliferation;GO:0043065//positive regulation of apoptotic process;GO:0045892//negative regulatio…	zf-C2H2
ENSG00000172216	29.841	34.191	33.271	11.924	11.34	12.512	20.761	20.778	21.654	8.84	8.991	9.479	23.577	27.106	26.085	9.629	10.591	9.688	902	1024	1022	344	410	405	633	620	617	244	370	284	738	773	745	349	342	294	CEBPB	CCAAT enhancer binding protein beta [Source:HGNC Symbol;Acc:HGNC:1834]	Human Diseases;Human Diseases;Environmental Information Processing;Organismal Systems	Cancer: overview;Infectious disease: bacterial;Signal transduction;Immune system	ko05202//Transcriptional misregulation in cancer;ko05152//Tuberculosis;ko04668//TNF signaling pathway;ko04657//IL-17 signaling pathway	K10048;K10048;K10048;K10048	GO:0000779//condensed chromosome, centromeric region;GO:0000785//chromatin;GO:0005634//nucleus;GO:0005654//nucleoplasm;GO:0005737//cytoplasm;GO:0016363//nuclear matrix;GO:0036488//CHOP-C/EBP complex;GO:0090575//RNA polymerase II transcription regulator complex;GO:1990647//C/EBP complex	GO:0000976//transcription cis-regulatory region binding;GO:0000977//RNA polymerase II transcription regulatory region sequence-specific DNA binding;GO:0000978//RNA polymerase II cis-regulatory region sequence-specific DNA binding;GO:0000979//RNA polymerase II core promoter sequence-specific DNA binding;GO:0000981//DNA-binding transcription factor activity, RNA polymerase II-specific;GO:0001227//D…	GO:0000122//negative regulation of transcription by RNA polymerase II;GO:0001541//ovarian follicle development;GO:0001892//embryonic placenta development;GO:0006351//transcription, DNA-templated;GO:0006355//regulation of transcription, DNA-templated;GO:0006357//regulation of transcription by RNA polymerase II;GO:0006366//transcription by RNA polymerase II;GO:0006953//acute-phase response;GO:00069…	TF_bZIP
ENSG00000172432	19.264	19.438	19.938	8.412	8.887	7.685	15.493	15.464	16.461	4.204	4.862	5.234	17.978	15.24	15.673	6.343	7.689	7.524	822	863	858	368	438	391	684	677	697	183	293	245	805	659	680	367	318	340	GTPBP2	GTP binding protein 2 [Source:HGNC Symbol;Acc:HGNC:4670]	-	-	-	-	GO:0005576//extracellular region;GO:0031093//platelet alpha granule lumen	GO:0000166//nucleotide binding;GO:0003746//translation elongation factor activity;GO:0003924//GTPase activity;GO:0005515//protein binding;GO:0005525//GTP binding;GO:0042802//identical protein binding	GO:0006414//translational elongation;GO:0008150//biological_process	--
ENSG00000172458	8.591	6.859	9.165	1.606	1.967	1.898	4.596	4.324	3.855	0.906	1.366	1.459	6.761	5.176	6.387	2.053	1.602	1.435	191	149	207	35	52	45	105	99	81	16	43	34	155	109	136	54	37	31	IL17D	interleukin 17D [Source:HGNC Symbol;Acc:HGNC:5984]	Environmental Information Processing;Environmental Information Processing;Organismal Systems;Organismal Systems	Signaling molecules and interaction;Signal transduction;Immune system;Immune system	ko04060//Cytokine-cytokine receptor interaction;ko04630//JAK-STAT signaling pathway;ko04625//C-type lectin receptor signaling pathway;ko04657//IL-17 signaling pathway	K05492;K05492;K05492;K05492	GO:0005576//extracellular region;GO:0005615//extracellular space	GO:0005125//cytokine activity;GO:0042803//protein homodimerization activity;GO:0048018//receptor ligand activity	GO:0006954//inflammatory response;GO:0007165//signal transduction;GO:0032725//positive regulation of granulocyte macrophage colony-stimulating factor production;GO:0032755//positive regulation of interleukin-6 production;GO:0032757//positive regulation of interleukin-8 production;GO:1900017//positive regulation of cytokine production involved in inflammatory response;GO:1903707//negative regulati…	--
ENSG00000173334	8.067	7.709	7.367	3.015	3.243	3.14	6.852	6.428	6.273	1.501	2.022	2.389	7.697	6.797	5.655	3.326	3.108	3.493	414	381	367	132	202	160	355	342	319	81	148	121	392	307	266	203	191	168	TRIB1	tribbles pseudokinase 1 [Source:HGNC Symbol;Acc:HGNC:16891]	-	-	-	-	GO:0005634//nucleus;GO:0005737//cytoplasm;GO:0005829//cytosol	GO:0004672//protein kinase activity;GO:0004860//protein kinase inhibitor activity;GO:0005515//protein binding;GO:0005524//ATP binding;GO:0031434//mitogen-activated protein kinase kinase binding;GO:0031625//ubiquitin protein ligase binding;GO:0055106//ubiquitin-protein transferase regulator activity;GO:0061629//RNA polymerase II-specific DNA-binding transcription factor binding	GO:0006468//protein phosphorylation;GO:0006469//negative regulation of protein kinase activity;GO:0007254//JNK cascade;GO:0014912//negative regulation of smooth muscle cell migration;GO:0031665//negative regulation of lipopolysaccharide-mediated signaling pathway;GO:0032436//positive regulation of proteasomal ubiquitin-dependent protein catabolic process;GO:0032496//response to lipopolysaccharide…	--
ENSG00000173621	3.332	2.611	3.609	0.911	1.099	0.882	3.388	2.921	3.014	0.836	0.778	0.752	2.783	3.17	2.569	0.849	0.84	0.908	152	122	168	41	62	42	152	136	134	36	48	32	128	135	109	48	39	43	LRFN4	leucine rich repeat and fibronectin type III domain containing 4 [Source:HGNC Symbol;Acc:HGNC:28456]	-	-	-	-	GO:0005886//plasma membrane;GO:0009986//cell surface;GO:0016020//membrane;GO:0098839//postsynaptic density membrane;GO:0098978//glutamatergic synapse;GO:0098982//GABA-ergic synapse	GO:0005515//protein binding	GO:0099151//regulation of postsynaptic density assembly;GO:0099560//synaptic membrane adhesion;GO:1905606//regulation of presynapse assembly	--
ENSG00000173846	1.092	1.05	1.254	0.136	0.13	0.073	2.062	2.318	1.71	0.37	0.554	0.367	1.331	1.24	1.403	0.304	0.219	0.259	42	40	49	5	6	3	80	88	62	13	29	14	53	45	51	14	9	10	PLK3	polo like kinase 3 [Source:HGNC Symbol;Acc:HGNC:2154]	Human Diseases;Environmental Information Processing;Organismal Systems	Infectious disease: bacterial;Signal transduction;Immune system	ko05152//Tuberculosis;ko04068//FoxO signaling pathway;ko04625//C-type lectin receptor signaling pathway	K08862;K08862;K08862	GO:0000776//kinetochore;GO:0000922//spindle pole;GO:0005634//nucleus;GO:0005654//nucleoplasm;GO:0005730//nucleolus;GO:0005737//cytoplasm;GO:0005794//Golgi apparatus;GO:0005795//Golgi stack;GO:0005813//centrosome;GO:0005815//microtubule organizing center;GO:0005856//cytoskeleton;GO:0030425//dendrite;GO:0043025//neuronal cell body	GO:0000166//nucleotide binding;GO:0002039//p53 binding;GO:0004672//protein kinase activity;GO:0004674//protein serine/threonine kinase activity;GO:0005515//protein binding;GO:0005524//ATP binding;GO:0016301//kinase activity;GO:0016740//transferase activity;GO:0106310//protein serine kinase activity	GO:0000082//G1/S transition of mitotic cell cycle;GO:0000086//G2/M transition of mitotic cell cycle;GO:0000122//negative regulation of transcription by RNA polymerase II;GO:0000302//response to reactive oxygen species;GO:0006468//protein phosphorylation;GO:0006915//apoptotic process;GO:0006970//response to osmotic stress;GO:0006974//cellular response to DNA damage stimulus;GO:0006977//DNA damage …	--
ENSG00000173894	12.188	11.659	12.098	4.917	4.572	5.336	5.435	5.932	5.714	2.505	3.192	2.666	10.765	11.017	10.99	4.434	4.529	4.596	890	852	903	357	416	430	417	441	401	174	326	201	821	768	759	400	368	351	CBX2	chromobox 2 [Source:HGNC Symbol;Acc:HGNC:1552]	-	-	-	-	GO:0000791//euchromatin;GO:0000792//heterochromatin;GO:0005634//nucleus;GO:0005654//nucleoplasm;GO:0005694//chromosome;GO:0031519//PcG protein complex;GO:0035102//PRC1 complex	GO:0003677//DNA binding;GO:0003682//chromatin binding;GO:0005515//protein binding;GO:0035064//methylated histone binding	GO:0000122//negative regulation of transcription by RNA polymerase II;GO:0006325//chromatin organization;GO:0007548//sex differentiation;GO:0030154//cell differentiation;GO:0045137//development of primary sexual characteristics;GO:0045892//negative regulation of transcription, DNA-templated	--
ENSG00000174206	1.953	2.061	1.79	0.643	0.505	0.586	1.054	1.23	0.885	0.459	0.188	0.159	1.56	1.464	1.093	0.67	0.621	0.54	101	95	103	30	38	32	50	55	36	22	15	7	78	70	52	36	34	28	KICS2	KICSTOR subunit 2 [Source:HGNC Symbol;Acc:HGNC:26517]	-	-	-	-	GO:0005764//lysosome;GO:0005765//lysosomal membrane;GO:0016020//membrane;GO:0045171//intercellular bridge;GO:0140007//KICSTOR complex	GO:0005515//protein binding	GO:0034198//cellular response to amino acid starvation;GO:0042149//cellular response to glucose starvation;GO:0061462//protein localization to lysosome;GO:1904262//negative regulation of TORC1 signaling	--
ENSG00000174327	3.777	5.14	4.845	1.837	1.607	1.575	2.039	1.571	1.538	0.443	0.396	0.34	3.289	2.824	3.248	1.181	1.705	1.041	112	151	146	52	57	50	61	46	43	12	16	10	101	79	91	42	54	31	SLC16A13	solute carrier family 16 member 13 [Source:HGNC Symbol;Acc:HGNC:31037]	-	-	-	-	GO:0000139//Golgi membrane;GO:0005794//Golgi apparatus;GO:0005829//cytosol;GO:0005886//plasma membrane;GO:0016020//membrane	GO:0005515//protein binding;GO:0008028//monocarboxylic acid transmembrane transporter activity;GO:0015293//symporter activity;GO:0022857//transmembrane transporter activity	GO:0015718//monocarboxylic acid transport;GO:0055085//transmembrane transport	--
ENSG00000174371	23.535	24.148	22.529	6.857	6.315	7.268	16.459	16.844	17.642	8.492	7.387	7.411	25.708	26.449	24.863	7.466	6.897	6.659	942	1006	911	259	305	275	628	638	646	289	398	315	1141	995	989	330	278	274	EXO1	exonuclease 1 [Source:HGNC Symbol;Acc:HGNC:3511]	Genetic Information Processing	Replication and repair	ko03430//Mismatch repair	K10746	GO:0005634//nucleus;GO:0005654//nucleoplasm;GO:0005886//plasma membrane;GO:0016604//nuclear body	GO:0003677//DNA binding;GO:0003682//chromatin binding;GO:0003824//catalytic activity;GO:0004518//nuclease activity;GO:0004519//endonuclease activity;GO:0004523//RNA-DNA hybrid ribonuclease activity;GO:0004527//exonuclease activity;GO:0005515//protein binding;GO:0008409//5'-3' exonuclease activity;GO:0016787//hydrolase activity;GO:0016788//hydrolase activity, acting on ester bonds;GO:0017108//5'-f…	GO:0002376//immune system process;GO:0002455//humoral immune response mediated by circulating immunoglobulin;GO:0006281//DNA repair;GO:0006298//mismatch repair;GO:0006310//DNA recombination;GO:0006974//cellular response to DNA damage stimulus;GO:0016446//somatic hypermutation of immunoglobulin genes;GO:0045190//isotype switching;GO:0051321//meiotic cell cycle;GO:0090502//RNA phosphodiester bond h…	--
ENSG00000174951	1.403	1.147	1.154	0.465	0.49	0.581	0.775	1.116	0.886	0.35	0.418	0.448	1.218	1.054	1.015	0.43	0.432	0.318	79	64	66	25	33	35	44	62	47	18	32	25	71	56	54	29	26	18	FUT1	fucosyltransferase 1 (H blood group) [Source:HGNC Symbol;Acc:HGNC:4012]	Metabolism;Metabolism;Metabolism	Global and overview maps;Glycan biosynthesis and metabolism;Glycan biosynthesis and metabolism	ko01100//Metabolic pathways;ko00601//Glycosphingolipid biosynthesis - lacto and neolacto series;ko00603//Glycosphingolipid biosynthesis - globo and isoglobo series	K00718;K00718;K00718	GO:0000139//Golgi membrane;GO:0005794//Golgi apparatus;GO:0005886//plasma membrane;GO:0016020//membrane;GO:0032580//Golgi cisterna membrane	GO:0008107//galactoside 2-alpha-L-fucosyltransferase activity;GO:0008417//fucosyltransferase activity;GO:0016740//transferase activity;GO:0016757//glycosyltransferase activity;GO:0031127//alpha-(1,2)-fucosyltransferase activity	GO:0001936//regulation of endothelial cell proliferation;GO:0001954//positive regulation of cell-matrix adhesion;GO:0005975//carbohydrate metabolic process;GO:0006486//protein glycosylation;GO:0006629//lipid metabolic process;GO:0009312//oligosaccharide biosynthetic process;GO:0010595//positive regulation of endothelial cell migration;GO:0021772//olfactory bulb development;GO:0030155//regulation …	--
ENSG00000175305	7.646	7.358	6.104	0.31	0.296	0.623	6.143	5.899	4.35	0.499	0.877	0.485	7.054	7.817	8.324	0.523	0.854	0.731	246.67	254.76	240.93	11.03	16.49	16.35	186.35	178.31	126.88	13.65	31.29	14.95	244.09	236.78	258.23	25.87	28.49	25.44	CCNE2	cyclin E2 [Source:HGNC Symbol;Acc:HGNC:1590]	Human Diseases;Environmental Information Processing;Human Diseases;Human Diseases;Human Diseases;Human Diseases;Human Diseases;Human Diseases;Cellular Processes;Human Diseases;Human Diseases;Human Diseases;Cellular Processes;Cellular Processes;Human Diseases;Human Diseases;Cellular Processes	Cancer: overview;Signal transduction;Infectious disease: viral;Infectious disease: viral;Cancer: overview;Infectious disease: viral;Infectious disease: viral;Cancer: overview;Cell growth and death;Endocrine and metabolic disease;Cancer: specific types;Infectious disease: viral;Cell growth and death;Cell growth and death;Cancer: specific types;Cancer: specific types;Cell growth and death	ko05200//Pathways in cancer;ko04151//PI3K-Akt signaling pathway;ko05165//Human papillomavirus infection;ko05166//Human T-cell leukemia virus 1 infection;ko05203//Viral carcinogenesis;ko05169//Epstein-Barr virus infection;ko05161//Hepatitis B;ko05206//MicroRNAs in cancer;ko04218//Cellular senescence;ko04934//Cushing syndrome;ko05226//Gastric cancer;ko05162//Measles;ko04114//Oocyte meiosis;ko04110/…	K06626;K06626;K06626;K06626;K06626;K06626;K06626;K06626;K06626;K06626;K06626;K06626;K06626;K06626;K06626;K06626;K06626	GO:0005634//nucleus;GO:0005654//nucleoplasm;GO:0005737//cytoplasm;GO:0005813//centrosome;GO:0005829//cytosol;GO:0097134//cyclin E1-CDK2 complex;GO:0097135//cyclin E2-CDK2 complex	GO:0005515//protein binding;GO:0016538//cyclin-dependent protein serine/threonine kinase regulator activity;GO:0019901//protein kinase binding	GO:0000079//regulation of cyclin-dependent protein serine/threonine kinase activity;GO:0000082//G1/S transition of mitotic cell cycle;GO:0000723//telomere maintenance;GO:0006270//DNA replication initiation;GO:0007049//cell cycle;GO:0007129//homologous chromosome pairing at meiosis;GO:0032880//regulation of protein localization;GO:0051301//cell division;GO:0051726//regulation of cell cycle;GO:0070…	--
ENSG00000175556	1.631	1.331	1.63	0.255	0.512	0.354	0.729	0.789	0.75	0.203	0.203	0.279	1.047	1.73	0.904	0.422	0.281	0.243	69	61	69	11	26	18	31	31	30	7	14	12	41	64	35	19	11	10	LONRF3	LON peptidase N-terminal domain and ring finger 3 [Source:HGNC Symbol;Acc:HGNC:21152]	-	-	-	-	GO:0005737//cytoplasm	GO:0005515//protein binding;GO:0046872//metal ion binding;GO:0061630//ubiquitin protein ligase activity	-	--
ENSG00000175567	78.291	81.245	81.871	37.454	34.732	39.669	96.636	95.205	100.378	42.875	37.787	37.621	101.775	94.011	88.988	40.323	34.782	43.713	2113	2174	2247	965	1122	1147	2631	2526	2548	1058	1389	1007	2830	2394	2269	1306	1003	1185	UCP2	uncoupling protein 2 [Source:HGNC Symbol;Acc:HGNC:12518]	-	-	-	-	GO:0005739//mitochondrion;GO:0005743//mitochondrial inner membrane;GO:0016020//membrane;GO:0031966//mitochondrial membrane	GO:0005515//protein binding;GO:0008271//secondary active sulfate transmembrane transporter activity;GO:0015078//proton transmembrane transporter activity;GO:0015131//oxaloacetate transmembrane transporter activity;GO:0015140//malate transmembrane transporter activity;GO:0015183//L-aspartate transmembrane transporter activity;GO:0015297//antiporter activity;GO:0017077//oxidative phosphorylation un…	GO:0000266//mitochondrial fission;GO:0000303//response to superoxide;GO:0001666//response to hypoxia;GO:0006096//glycolytic process;GO:0006541//glutamine metabolic process;GO:0006839//mitochondrial transport;GO:0007565//female pregnancy;GO:0009409//response to cold;GO:0009749//response to glucose;GO:0015740//C4-dicarboxylate transport;GO:0030225//macrophage differentiation;GO:0032869//cellular re…	--
ENSG00000175643	13.896	11.923	11.992	4.359	5.301	4.605	4.48	4.16	5.922	1.082	1.528	1.939	11.054	10.644	10.736	5.304	3.101	4.261	317	278	287	98	149	114	106	96	127	23	47	42	263	236	237	150	78	100	RMI2	RecQ mediated genome instability 2 [Source:HGNC Symbol;Acc:HGNC:28349]	Genetic Information Processing	Replication and repair	ko03460//Fanconi anemia pathway	K15365	GO:0005634//nucleus;GO:0005654//nucleoplasm;GO:0005829//cytosol;GO:0016607//nuclear speck;GO:0031422//RecQ family helicase-topoisomerase III complex	GO:0003677//DNA binding;GO:0005515//protein binding	GO:0000724//double-strand break repair via homologous recombination;GO:0006260//DNA replication;GO:0006281//DNA repair;GO:0033045//regulation of sister chromatid segregation;GO:0043007//maintenance of rDNA;GO:0071139//resolution of recombination intermediates;GO:2000042//negative regulation of double-strand break repair via homologous recombination	--
ENSG00000175793	21.164	20.656	25.312	9.649	9.722	10.685	15.217	16.585	15.741	5.857	5.705	5.256	25.378	23.862	23.58	7.021	7.881	8.432	455	440	553	198	250	246	330	352	319	115	167	112	565	484	479	181	181	182	SFN	stratifin [Source:HGNC Symbol;Acc:HGNC:10773]	Cellular Processes;Cellular Processes;Organismal Systems	Cell growth and death;Cell growth and death;Excretory system	ko04110//Cell cycle;ko04115//p53 signaling pathway;ko04960//Aldosterone-regulated sodium reabsorption	K06644;K06644;K06644	GO:0005576//extracellular region;GO:0005615//extracellular space;GO:0005634//nucleus;GO:0005737//cytoplasm;GO:0005829//cytosol;GO:0070062//extracellular exosome	GO:0005515//protein binding;GO:0008426//protein kinase C inhibitor activity;GO:0019901//protein kinase binding;GO:0042802//identical protein binding;GO:0045296//cadherin binding;GO:0051219//phosphoprotein binding	GO:0000079//regulation of cyclin-dependent protein serine/threonine kinase activity;GO:0000122//negative regulation of transcription by RNA polymerase II;GO:0001836//release of cytochrome c from mitochondria;GO:0003334//keratinocyte development;GO:0006469//negative regulation of protein kinase activity;GO:0006611//protein export from nucleus;GO:0007165//signal transduction;GO:0008630//intrinsic a…	--
ENSG00000176022	7.136	6.589	7.598	2.795	2.666	3.038	4.172	3.823	4.165	1.781	1.625	1.313	5.781	5.472	6.175	2.333	2.579	2.463	329	301	356	123	147	150	194	174	181	75	102	60	276	238	269	129	127	114	B3GALT6	beta-1,3-galactosyltransferase 6 [Source:HGNC Symbol;Acc:HGNC:17978]	Metabolism;Metabolism;Metabolism	Global and overview maps;Glycan biosynthesis and metabolism;Glycan biosynthesis and metabolism	ko01100//Metabolic pathways;ko00534//Glycosaminoglycan biosynthesis - heparan sulfate / heparin;ko00532//Glycosaminoglycan biosynthesis - chondroitin sulfate / dermatan sulfate	K00734;K00734;K00734	GO:0000139//Golgi membrane;GO:0005794//Golgi apparatus;GO:0005797//Golgi medial cisterna;GO:0016020//membrane;GO:0032580//Golgi cisterna membrane	GO:0016740//transferase activity;GO:0016757//glycosyltransferase activity;GO:0016758//hexosyltransferase activity;GO:0035250//UDP-galactosyltransferase activity;GO:0047220//galactosylxylosylprotein 3-beta-galactosyltransferase activity	GO:0006024//glycosaminoglycan biosynthetic process;GO:0006486//protein glycosylation;GO:0006493//protein O-linked glycosylation;GO:0015012//heparan sulfate proteoglycan biosynthetic process;GO:0030166//proteoglycan biosynthetic process;GO:0030203//glycosaminoglycan metabolic process;GO:0030206//chondroitin sulfate biosynthetic process	--
ENSG00000176055	4.329	3.86	3.6	1.582	1.242	1.501	1.71	1.791	2.017	0.604	0.627	0.637	2.897	2.925	2.967	1.215	1.183	1.104	272.96	247	228	88	91	97	111	110	116	37	54	40	177	170	182	89	80	64	MBLAC2	metallo-beta-lactamase domain containing 2 [Source:HGNC Symbol;Acc:HGNC:33711]	-	-	-	-	GO:0005783//endoplasmic reticulum;GO:0005789//endoplasmic reticulum membrane;GO:0005886//plasma membrane;GO:0016020//membrane;GO:0070062//extracellular exosome	GO:0005515//protein binding;GO:0008800//beta-lactamase activity;GO:0016290//palmitoyl-CoA hydrolase activity;GO:0016787//hydrolase activity;GO:0046872//metal ion binding;GO:0102991//myristoyl-CoA hydrolase activity	GO:0006629//lipid metabolic process;GO:0006631//fatty acid metabolic process;GO:0008150//biological_process	--
ENSG00000176102	25.562	25.694	26.244	9.451	8.026	7.567	15.793	16.604	15.083	7.196	7.737	7.408	23.347	24.106	23.77	9.452	9.02	8.813	1034	1036	1091	279	316	303	646	695	604	248	412	284	977	920	920	419	312	324	CSTF3	cleavage stimulation factor subunit 3 [Source:HGNC Symbol;Acc:HGNC:2485]	Genetic Information Processing	Translation	ko03015//mRNA surveillance pathway	K14408	GO:0005634//nucleus;GO:0005654//nucleoplasm	GO:0003723//RNA binding;GO:0003729//mRNA binding;GO:0005515//protein binding	GO:0006378//mRNA polyadenylation;GO:0006379//mRNA cleavage;GO:0006396//RNA processing;GO:0006397//mRNA processing;GO:0031123//RNA 3'-end processing;GO:0031124//mRNA 3'-end processing	--
ENSG00000176170	3.285	2.935	3.504	1.647	1.077	1.525	2.2	2.656	2.504	1.032	1.418	0.879	3.292	2.84	3.09	1.322	1.349	0.845	100	88	107	42	40	50	68	82	74	30	60	26	102	81	90	48	43	26	SPHK1	sphingosine kinase 1 [Source:HGNC Symbol;Acc:HGNC:11240]	Metabolism;Environmental Information Processing;Human Diseases;Environmental Information Processing;Environmental Information Processing;Environmental Information Processing;Organismal Systems;Environmental Information Processing;Metabolism	Global and overview maps;Signal transduction;Infectious disease: bacterial;Signal transduction;Signal transduction;Signal transduction;Immune system;Signal transduction;Lipid metabolism	ko01100//Metabolic pathways;ko04020//Calcium signaling pathway;ko05152//Tuberculosis;ko04072//Phospholipase D signaling pathway;ko04371//Apelin signaling pathway;ko04071//Sphingolipid signaling pathway;ko04666//Fc gamma R-mediated phagocytosis;ko04370//VEGF signaling pathway;ko00600//Sphingolipid metabolism	K04718;K04718;K04718;K04718;K04718;K04718;K04718;K04718;K04718	GO:0005634//nucleus;GO:0005737//cytoplasm;GO:0005768//endosome;GO:0005829//cytosol;GO:0005886//plasma membrane;GO:0005905//clathrin-coated pit;GO:0010008//endosome membrane;GO:0016020//membrane;GO:0030139//endocytic vesicle;GO:0031901//early endosome membrane;GO:0043231//intracellular membrane-bounded organelle;GO:0045202//synapse;GO:0098793//presynapse	GO:0000166//nucleotide binding;GO:0000287//magnesium ion binding;GO:0001727//lipid kinase activity;GO:0003677//DNA binding;GO:0005515//protein binding;GO:0005516//calmodulin binding;GO:0005524//ATP binding;GO:0008289//lipid binding;GO:0008481//sphinganine kinase activity;GO:0016301//kinase activity;GO:0016407//acetyltransferase activity;GO:0016740//transferase activity;GO:0017050//D-erythro-sphin…	GO:0001568//blood vessel development;GO:0003376//sphingosine-1-phosphate receptor signaling pathway;GO:0006473//protein acetylation;GO:0006629//lipid metabolic process;GO:0006670//sphingosine metabolic process;GO:0006954//inflammatory response;GO:0007420//brain development;GO:0008283//cell population proliferation;GO:0008284//positive regulation of cell population proliferation;GO:0010800//positi…	--
ENSG00000176401	1.728	0.987	0.995	0.615	0.463	0.426	0.808	0.561	0.934	0.214	0.263	0.033	1.228	1.244	0.725	0.299	0.336	0.39	53	30	31	18	17	14	25	17	27	6	11	1	39	36	21	11	11	12	EID2B	EP300 interacting inhibitor of differentiation 2B [Source:HGNC Symbol;Acc:HGNC:26796]	-	-	-	-	GO:0005634//nucleus;GO:0005654//nucleoplasm	GO:0003714//transcription corepressor activity;GO:0005515//protein binding;GO:0042802//identical protein binding	GO:0007517//muscle organ development;GO:0030154//cell differentiation;GO:0045662//negative regulation of myoblast differentiation;GO:0045892//negative regulation of transcription, DNA-templated	--
ENSG00000176749	1.98	1.944	2.153	0.775	0.76	0.691	1.355	1.39	1.226	0.628	0.589	0.663	2.346	1.972	2.173	0.694	0.837	0.568	121	125	142	48	59	48	74	80	75	27	52	33	139	95	112	54	58	37	CDK5R1	cyclin dependent kinase 5 regulatory subunit 1 [Source:HGNC Symbol;Acc:HGNC:1775]	Human Diseases;Human Diseases;Human Diseases	Neurodegenerative disease;Neurodegenerative disease;Substance dependence	ko05022//Pathways of neurodegeneration - multiple diseases;ko05010//Alzheimer disease;ko05030//Cocaine addiction	K11716;K11716;K11716	GO:0000307//cyclin-dependent protein kinase holoenzyme complex;GO:0005634//nucleus;GO:0005654//nucleoplasm;GO:0005737//cytoplasm;GO:0005829//cytosol;GO:0005886//plasma membrane;GO:0014069//postsynaptic density;GO:0016020//membrane;GO:0016533//protein kinase 5 complex;GO:0030424//axon;GO:0030425//dendrite;GO:0030426//growth cone;GO:0031594//neuromuscular junction;GO:0042995//cell projection;GO:004…	GO:0002020//protease binding;GO:0003779//actin binding;GO:0004672//protein kinase activity;GO:0005509//calcium ion binding;GO:0005515//protein binding;GO:0016301//kinase activity;GO:0019901//protein kinase binding;GO:0030295//protein kinase activator activity;GO:0035255//ionotropic glutamate receptor binding;GO:0043014//alpha-tubulin binding;GO:0043539//protein serine/threonine kinase activator a…	GO:0000079//regulation of cyclin-dependent protein serine/threonine kinase activity;GO:0000226//microtubule cytoskeleton organization;GO:0001764//neuron migration;GO:0007158//neuron cell-cell adhesion;GO:0007213//G protein-coupled acetylcholine receptor signaling pathway;GO:0007411//axon guidance;GO:0007413//axonal fasciculation;GO:0007420//brain development;GO:0009792//embryo development ending …	--
ENSG00000177352	5.435	5.314	4.847	1.957	1.59	1.903	2.425	3.131	3.063	1.265	0.848	0.788	4.756	4.501	4.134	1.558	1.622	1.015	160	155	145	55	56	60	72	91	85	34	34	23	145	125	115	55	51	30	CCDC71	coiled-coil domain containing 71 [Source:HGNC Symbol;Acc:HGNC:25760]	-	-	-	-	-	-	-	--
ENSG00000177380	0.662	1.524	0.676	0.178	0.181	0.343	0.776	1.035	0.597	0.19	0.323	0.256	1.021	0.664	1.005	0.158	0.299	0.258	45	72	49	12	16	15	46	60	35	10	25	15	51	34	55	12	17	14	PPFIA3	PTPRF interacting protein alpha 3 [Source:HGNC Symbol;Acc:HGNC:9247]	-	-	-	-	GO:0001669//acrosomal vesicle;GO:0005737//cytoplasm;GO:0005829//cytosol;GO:0031410//cytoplasmic vesicle;GO:0045202//synapse;GO:0048786//presynaptic active zone;GO:0098831//presynaptic active zone cytoplasmic component;GO:0098875//epididymosome;GO:0098978//glutamatergic synapse	GO:0005515//protein binding	GO:0007269//neurotransmitter secretion;GO:0016079//synaptic vesicle exocytosis;GO:0016081//synaptic vesicle docking;GO:0048172//regulation of short-term neuronal synaptic plasticity;GO:0050808//synapse organization	--
ENSG00000177542	6.958	5.712	7.904	2.73	3.831	3.585	11.405	9.759	10.993	4.142	5.518	5.605	8.434	8.734	9.907	2.719	4.712	5.017	211.69	198.63	251.19	104	142.14	134.68	381	380	393	153	254.32	178.61	312	302	276.58	140	143	125	SLC25A22	solute carrier family 25 member 22 [Source:HGNC Symbol;Acc:HGNC:19954]	-	-	-	-	GO:0005739//mitochondrion;GO:0005743//mitochondrial inner membrane;GO:0016020//membrane	GO:0005280//amino acid:proton symporter activity;GO:0005313//L-glutamate transmembrane transporter activity;GO:0015183//L-aspartate transmembrane transporter activity;GO:0015293//symporter activity	GO:0006811//ion transport;GO:0015810//aspartate transmembrane transport;GO:0015813//L-glutamate transmembrane transport;GO:0043490//malate-aspartate shuttle;GO:0050796//regulation of insulin secretion;GO:0055085//transmembrane transport;GO:0070778//L-aspartate transmembrane transport;GO:1902600//proton transmembrane transport	--
ENSG00000177606	3.584	3.71	3.659	1.209	1.349	1.191	234.542	228.202	245.766	101.616	101.639	102.285	81.81	80.199	80.71	6.93	6.211	6.142	178	184	187	55	82	68	11334	10796	11088	4422	6591	4830	4066	3641	3677	413	326	299	JUN	Jun proto-oncogene, AP-1 transcription factor subunit [Source:HGNC Symbol;Acc:HGNC:6204]	Human Diseases;Environmental Information Processing;Human Diseases;Human Diseases;Human Diseases;Environmental Information Processing;Human Diseases;Human Diseases;Human Diseases;Human Diseases;Human Diseases;Cellular Processes;Human Diseases;Human Diseases;Human Diseases;Human Diseases;Organismal Systems;Cellular Processes;Environmental Information Processing;Human Diseases;Human Diseases;Organi…	Cancer: overview;Signal transduction;Infectious disease: bacterial;Infectious disease: bacterial;Infectious disease: viral;Signal transduction;Cancer: overview;Infectious disease: viral;Cardiovascular disease;Infectious disease: viral;Cancer: overview;Cellular community - eukaryotes;Infectious disease: viral;Infectious disease: bacterial;Cancer: overview;Infectious disease: viral;Immune system;Ce…	ko05200//Pathways in cancer;ko04010//MAPK signaling pathway;ko05132//Salmonella infection;ko05131//Shigellosis;ko05171//Coronavirus disease - COVID-19;ko04024//cAMP signaling pathway;ko05208//Chemical carcinogenesis - reactive oxygen species;ko05166//Human T-cell leukemia virus 1 infection;ko05417//Lipid and atherosclerosis;ko05170//Human immunodeficiency virus 1 infection;ko05203//Viral carcinog…	K04448;K04448;K04448;K04448;K04448;K04448;K04448;K04448;K04448;K04448;K04448;K04448;K04448;K04448;K04448;K04448;K04448;K04448;K04448;K04448;K04448;K04448;K04448;K04448;K04448;K04448;K04448;K04448;K04448;K04448;K04448;K04448;K04448;K04448;K04448;K04448;K04448;K04448;K04448;K04448;K04448;K04448;K04448;K04448;K04448;K04448;K04448;K04448;K04448;K04448;K04448;K04448;K04448;K04448;K04448;K04448	GO:0000228//nuclear chromosome;GO:0000785//chromatin;GO:0000791//euchromatin;GO:0005634//nucleus;GO:0005654//nucleoplasm;GO:0005667//transcription regulator complex;GO:0035976//transcription factor AP-1 complex;GO:0090575//RNA polymerase II transcription regulator complex	GO:0000976//transcription cis-regulatory region binding;GO:0000978//RNA polymerase II cis-regulatory region sequence-specific DNA binding;GO:0000981//DNA-binding transcription factor activity, RNA polymerase II-specific;GO:0001227//DNA-binding transcription repressor activity, RNA polymerase II-specific;GO:0001228//DNA-binding transcription activator activity, RNA polymerase II-specific;GO:000367…	GO:0000122//negative regulation of transcription by RNA polymerase II;GO:0006355//regulation of transcription, DNA-templated;GO:0006357//regulation of transcription by RNA polymerase II;GO:0007179//transforming growth factor beta receptor signaling pathway;GO:0034614//cellular response to reactive oxygen species;GO:0042127//regulation of cell population proliferation;GO:0043065//positive regulati…	TF_bZIP
ENSG00000177685	2.564	1.817	1.596	0.566	0.727	0.548	1.081	1.684	1.746	0.668	0.564	0.668	2.096	1.664	1.542	0.73	0.615	0.755	45	46	42	15	21	15	32	33	43	18	16	14	51	37	46	19	10	18	CRACR2B	calcium release activated channel regulator 2B [Source:HGNC Symbol;Acc:HGNC:28703]	-	-	-	-	GO:0005737//cytoplasm	GO:0005509//calcium ion binding;GO:0005515//protein binding	GO:0002115//store-operated calcium entry;GO:2001256//regulation of store-operated calcium entry	--
ENSG00000177732	12.473	11.787	11.684	5.333	5.366	5.617	3.691	3.31	3.978	1.597	1.377	1.589	7.305	8.114	7.441	3.746	3.169	3.696	958	897	912	391	493	462	286	251	288	112	144	121	581	588	540	345	260	285	SOX12	SRY-box transcription factor 12 [Source:HGNC Symbol;Acc:HGNC:11198]	-	-	-	-	GO:0000785//chromatin;GO:0005634//nucleus;GO:0005654//nucleoplasm;GO:0032993//protein-DNA complex	GO:0000976//transcription cis-regulatory region binding;GO:0000978//RNA polymerase II cis-regulatory region sequence-specific DNA binding;GO:0000981//DNA-binding transcription factor activity, RNA polymerase II-specific;GO:0001228//DNA-binding transcription activator activity, RNA polymerase II-specific;GO:0003677//DNA binding;GO:1990837//sequence-specific double-stranded DNA binding	GO:0000122//negative regulation of transcription by RNA polymerase II;GO:0009653//anatomical structure morphogenesis;GO:0021510//spinal cord development;GO:0030154//cell differentiation;GO:0045591//positive regulation of regulatory T cell differentiation;GO:0045944//positive regulation of transcription by RNA polymerase II	HMG
ENSG00000178409	2.438	2.467	2.79	0.742	1.057	0.961	1.77	1.855	2.043	0.61	0.79	0.638	2.023	2.441	2.537	1.086	0.875	1.006	259	259	301	75	134	109	190	194	204	59	114	67	222	244	254	138	99	107	BEND3	BEN domain containing 3 [Source:HGNC Symbol;Acc:HGNC:23040]	-	-	-	-	GO:0000792//heterochromatin;GO:0005634//nucleus;GO:0005654//nucleoplasm;GO:0005730//nucleolus	GO:0000182//rDNA binding;GO:0003677//DNA binding;GO:0005515//protein binding	GO:0000122//negative regulation of transcription by RNA polymerase II;GO:0000183//rDNA heterochromatin assembly;GO:0006306//DNA methylation;GO:0006325//chromatin organization;GO:0016479//negative regulation of transcription by RNA polymerase I;GO:0051260//protein homooligomerization;GO:1903580//positive regulation of ATP metabolic process	--
ENSG00000178718	13.666	16.609	15.431	5.251	6.652	6.007	8.938	10.128	8.14	3.649	3.719	3.023	13.297	13.253	12.495	6.076	4.353	4.374	529	637	607	194	308	249	349	387	297	129	196	116	533	484	457	282	180	170	RPP25	ribonuclease P and MRP subunit p25 [Source:HGNC Symbol;Acc:HGNC:30361]	Genetic Information Processing	Translation	ko03008//Ribosome biogenesis in eukaryotes	K14525	GO:0000172//ribonuclease MRP complex;GO:0005634//nucleus;GO:0005654//nucleoplasm;GO:0005730//nucleolus;GO:0030681//multimeric ribonuclease P complex;GO:0034451//centriolar satellite	GO:0003676//nucleic acid binding;GO:0003723//RNA binding;GO:0004526//ribonuclease P activity;GO:0005515//protein binding;GO:0033204//ribonuclease P RNA binding	GO:0001682//tRNA 5'-leader removal;GO:0006364//rRNA processing;GO:0008033//tRNA processing;GO:0090501//RNA phosphodiester bond hydrolysis;GO:0090502//RNA phosphodiester bond hydrolysis, endonucleolytic	--
ENSG00000179431	1.087	1.863	1.219	0.159	0.275	0.283	2.156	2.382	1.368	0.222	0.353	0.434	1.612	1.394	1.365	0.084	0.142	0.353	43	73	49	6	13	12	86	93	51	8	19	17	66	52	51	4	6	14	FJX1	four-jointed box kinase 1 [Source:HGNC Symbol;Acc:HGNC:17166]	-	-	-	-	GO:0005576//extracellular region;GO:0005615//extracellular space	-	GO:0007267//cell-cell signaling;GO:0010842//retina layer formation	--
ENSG00000179886	0.936	1.116	0.721	0.284	0.377	0.316	0.537	0.56	0.754	0.124	0.124	0.114	0.795	0.909	0.704	0.254	0.275	0.315	83	98	65	24	40	30	48	49	63	10	15	10	73	76	59	27	26	28	TIGD5	tigger transposable element derived 5 [Source:HGNC Symbol;Acc:HGNC:18336]	-	-	-	-	GO:0005575//cellular_component;GO:0005634//nucleus	GO:0003674//molecular_function;GO:0003676//nucleic acid binding;GO:0003677//DNA binding	GO:0008150//biological_process	--
ENSG00000179909	0.273	0.124	0.191	0.025	0.015	0.046	0.14	0.08	0.112	0.029	0.017	0.027	0.268	0.14	0.233	0.079	0.025	0.025	31	14	22	1	2	3	16	9	12	3	1	3	24	15	25	4	3	2	ZNF154	zinc finger protein 154 [Source:HGNC Symbol;Acc:HGNC:12939]	Human Diseases	Infectious disease: viral	ko05168//Herpes simplex virus 1 infection	K09228	GO:0005634//nucleus	GO:0000978//RNA polymerase II cis-regulatory region sequence-specific DNA binding;GO:0003677//DNA binding;GO:0046872//metal ion binding	GO:0006355//regulation of transcription, DNA-templated	zf-C2H2
ENSG00000180855	1.787	2.667	2.687	0.929	0.514	0.795	0.756	0.869	1.182	0.388	0.213	0.191	2.128	1.789	1.577	0.69	0.699	0.518	75.59	111.75	115.5	37.49	26	36	32.23	36.29	47.12	15	12.25	8	93.2	71.4	63	35	31.58	22	ZNF443	zinc finger protein 443 [Source:HGNC Symbol;Acc:HGNC:20878]	Human Diseases	Infectious disease: viral	ko05168//Herpes simplex virus 1 infection	K09228	GO:0005634//nucleus	GO:0000977//RNA polymerase II transcription regulatory region sequence-specific DNA binding;GO:0000981//DNA-binding transcription factor activity, RNA polymerase II-specific;GO:0003677//DNA binding;GO:0046872//metal ion binding	GO:0006355//regulation of transcription, DNA-templated;GO:0006357//regulation of transcription by RNA polymerase II;GO:0006915//apoptotic process	zf-C2H2
ENSG00000180957	48.466	44.557	45.172	21.489	22.273	20.795	36.109	35.166	35.442	9.637	9.258	9.915	55.792	60.408	55.363	19.258	21.203	19.135	2185	1986	2105	925	1163	1042	1717	1623	1598	395	573	442	2511	2394	2390	1083	947	919	PITPNB	phosphatidylinositol transfer protein beta [Source:HGNC Symbol;Acc:HGNC:9002]	-	-	-	-	GO:0000139//Golgi membrane;GO:0005737//cytoplasm;GO:0005783//endoplasmic reticulum;GO:0005789//endoplasmic reticulum membrane;GO:0005794//Golgi apparatus;GO:0016020//membrane	GO:0005515//protein binding;GO:0005548//phospholipid transporter activity;GO:0008289//lipid binding;GO:0008525//phosphatidylcholine transporter activity;GO:0008526//phosphatidylinositol transfer activity;GO:0031210//phosphatidylcholine binding;GO:0035091//phosphatidylinositol binding;GO:0120019//phosphatidylcholine transfer activity;GO:0140338//sphingomyelin transfer activity	GO:0006629//lipid metabolic process;GO:0006869//lipid transport;GO:0006890//retrograde vesicle-mediated transport, Golgi to endoplasmic reticulum;GO:0006997//nucleus organization;GO:0015914//phospholipid transport;GO:0120009//intermembrane lipid transfer	--
ENSG00000181026	5.268	4.218	5.206	1.369	0.927	1.258	7.701	7.46	8.62	2.548	2.057	2.377	6.893	6.686	6.896	1.321	1.465	1.578	266	211	243	66	56	68	374	358	379	99	136	114	350	305	301	80	79	80	AEN	apoptosis enhancing nuclease [Source:HGNC Symbol;Acc:HGNC:25722]	-	-	-	-	GO:0005634//nucleus;GO:0005654//nucleoplasm;GO:0005730//nucleolus;GO:0031965//nuclear membrane	GO:0003676//nucleic acid binding;GO:0004518//nuclease activity;GO:0004527//exonuclease activity;GO:0004529//exodeoxyribonuclease activity;GO:0005515//protein binding;GO:0016787//hydrolase activity	GO:0006259//DNA metabolic process;GO:0006915//apoptotic process;GO:0006974//cellular response to DNA damage stimulus;GO:0010212//response to ionizing radiation;GO:0042771//intrinsic apoptotic signaling pathway in response to DNA damage by p53 class mediator	--
ENSG00000181418	1.483	1.336	1.208	0.618	0.32	0.268	1.439	1.696	1.878	0.402	0.433	0.354	1.771	1.859	1.536	0.386	0.269	0.302	93	83	77	37	24	18	91	105	111	23	37	22	115	110	91	29	18	19	DDN	dendrin [Source:HGNC Symbol;Acc:HGNC:24458]	-	-	-	-	GO:0005634//nucleus;GO:0005737//cytoplasm;GO:0005783//endoplasmic reticulum;GO:0005789//endoplasmic reticulum membrane;GO:0005886//plasma membrane;GO:0016020//membrane;GO:0030425//dendrite;GO:0032591//dendritic spine membrane;GO:0042995//cell projection;GO:0043204//perikaryon;GO:0045202//synapse;GO:0045211//postsynaptic membrane	GO:0000978//RNA polymerase II cis-regulatory region sequence-specific DNA binding;GO:0000981//DNA-binding transcription factor activity, RNA polymerase II-specific;GO:0005515//protein binding	GO:0045944//positive regulation of transcription by RNA polymerase II	--
ENSG00000181773	0.399	0.488	0.672	0.06	0.214	0.106	0.677	0.981	0.695	0.156	0.146	0.115	0.852	0.724	0.633	0.071	0.08	0.113	14	17	24	2	9	4	24	34	23	5	7	4	31	24	21	3	3	4	GPR3	G protein-coupled receptor 3 [Source:HGNC Symbol;Acc:HGNC:4484]	-	-	-	-	GO:0005886//plasma membrane;GO:0016020//membrane	GO:0004930//G protein-coupled receptor activity;GO:0005515//protein binding	GO:0007165//signal transduction;GO:0007186//G protein-coupled receptor signaling pathway;GO:0007189//adenylate cyclase-activating G protein-coupled receptor signaling pathway;GO:0040020//regulation of meiotic nuclear division;GO:0043950//positive regulation of cAMP-mediated signaling;GO:0051480//regulation of cytosolic calcium ion concentration;GO:0120162//positive regulation of cold-induced ther…	--
ENSG00000181885	57.614	52.6	60.592	18.561	20.254	19.479	50.436	45.775	47.223	19.282	18.373	18.247	61.8	59.404	52.072	19.166	18.162	21.07	1097	1034.96	1126	353	441	392.99	965	908	865.88	353	522	353.94	1190	1037	955	400	356	362	CLDN7	claudin 7 [Source:HGNC Symbol;Acc:HGNC:2049]	Human Diseases;Cellular Processes;Human Diseases;Environmental Information Processing;Organismal Systems	Infectious disease: bacterial;Cellular community - eukaryotes;Infectious disease: viral;Signaling molecules and interaction;Immune system	ko05130//Pathogenic Escherichia coli infection;ko04530//Tight junction;ko05160//Hepatitis C;ko04514//Cell adhesion molecules;ko04670//Leukocyte transendothelial migration	K06087;K06087;K06087;K06087;K06087	GO:0005886//plasma membrane;GO:0005923//bicellular tight junction;GO:0016020//membrane;GO:0016323//basolateral plasma membrane;GO:0016327//apicolateral plasma membrane;GO:0016328//lateral plasma membrane;GO:0070161//anchoring junction	GO:0005198//structural molecule activity;GO:0005515//protein binding;GO:0019904//protein domain specific binding;GO:0042802//identical protein binding;GO:0050839//cell adhesion molecule binding	GO:0007155//cell adhesion;GO:0007162//negative regulation of cell adhesion;GO:0008284//positive regulation of cell population proliferation;GO:0016338//calcium-independent cell-cell adhesion via plasma membrane cell-adhesion molecules;GO:0031333//negative regulation of protein-containing complex assembly;GO:0043066//negative regulation of apoptotic process;GO:0045471//response to ethanol;GO:00708…	--
ENSG00000181915	14.854	15.269	14.553	7.171	6.561	6.89	9.512	9.244	9.098	3.668	3.744	3.657	13.094	12.726	12.45	5.708	5.604	5.947	918	935	914	423	485	456	593	564	530	207	315	224	838	742	727	423	370	369	ADO	2-aminoethanethiol dioxygenase [Source:HGNC Symbol;Acc:HGNC:23506]	Metabolism;Metabolism	Global and overview maps;Metabolism of other amino acids	ko01100//Metabolic pathways;ko00430//Taurine and hypotaurine metabolism	K10712;K10712	GO:0005829//cytosol	GO:0005506//iron ion binding;GO:0005515//protein binding;GO:0016491//oxidoreductase activity;GO:0016702//oxidoreductase activity, acting on single donors with incorporation of molecular oxygen, incorporation of two atoms of oxygen;GO:0046872//metal ion binding;GO:0047800//cysteamine dioxygenase activity;GO:0051213//dioxygenase activity	GO:0071456//cellular response to hypoxia	--
ENSG00000182704	10.139	9.086	9.842	4.039	3.816	4.343	4.739	4.345	4.182	1.655	1.521	1.543	7.392	7.191	6.559	2.974	3.279	2.883	436	380	430	159	189	202	204	184	171	65	88	65	327	290	266	155	153	123	TSKU	tsukushi, small leucine rich proteoglycan [Source:HGNC Symbol;Acc:HGNC:28850]	-	-	-	-	GO:0005576//extracellular region;GO:0005615//extracellular space	GO:0005515//protein binding;GO:0050431//transforming growth factor beta binding	GO:0003431//growth plate cartilage chondrocyte development;GO:0007399//nervous system development;GO:0008203//cholesterol metabolic process;GO:0010468//regulation of gene expression;GO:0010977//negative regulation of neuron projection development;GO:0021540//corpus callosum morphogenesis;GO:0021670//lateral ventricle development;GO:0021766//hippocampus development;GO:0021960//anterior commissure …	--
ENSG00000182810	5.54	5.645	5.375	2.283	2.634	1.986	3.176	3.085	2.73	1.38	1.35	1.139	5.426	4.119	4.335	2.058	1.524	1.752	211	213	208	83	120	81	122	116	98	48	70	43	214	148	156	94	62	67	DDX28	DEAD-box helicase 28 [Source:HGNC Symbol;Acc:HGNC:17330]	-	-	-	-	GO:0005634//nucleus;GO:0005654//nucleoplasm;GO:0005730//nucleolus;GO:0005739//mitochondrion;GO:0005759//mitochondrial matrix;GO:0005829//cytosol;GO:0035770//ribonucleoprotein granule;GO:0042645//mitochondrial nucleoid	GO:0000166//nucleotide binding;GO:0003676//nucleic acid binding;GO:0003723//RNA binding;GO:0003724//RNA helicase activity;GO:0004386//helicase activity;GO:0005524//ATP binding;GO:0016787//hydrolase activity;GO:0016887//ATP hydrolysis activity;GO:0019843//rRNA binding	GO:0042254//ribosome biogenesis;GO:1902775//mitochondrial large ribosomal subunit assembly	--
ENSG00000182963	10.695	8.481	7.3	4.067	3.319	3.281	4.76	8.256	6.32	2.77	2.181	2.362	8.715	7.489	8.247	3.643	3.303	3.578	816	756	764	288	351	292	431	484	401	159	246	176	735	697	727	314	310	299	GJC1	gap junction protein gamma 1 [Source:HGNC Symbol;Acc:HGNC:4280]	-	-	-	-	GO:0005789//endoplasmic reticulum membrane;GO:0005886//plasma membrane;GO:0005921//gap junction;GO:0005922//connexin complex;GO:0014704//intercalated disc;GO:0016020//membrane;GO:0045202//synapse;GO:0070161//anchoring junction	GO:0005216//ion channel activity;GO:0005243//gap junction channel activity;GO:0005515//protein binding;GO:0086020//gap junction channel activity involved in SA node cell-atrial cardiac muscle cell electrical coupling;GO:0086077//gap junction channel activity involved in AV node cell-bundle of His cell electrical coupling	GO:0001570//vasculogenesis;GO:0006936//muscle contraction;GO:0007043//cell-cell junction assembly;GO:0007154//cell communication;GO:0007267//cell-cell signaling;GO:0007268//chemical synaptic transmission;GO:0007507//heart development;GO:0007601//visual perception;GO:0016264//gap junction assembly;GO:0034220//ion transmembrane transport;GO:0048468//cell development;GO:0048738//cardiac muscle tissu…	--
ENSG00000184083	1.237	1.528	0.886	0.374	0.407	0.242	0.268	0.788	0.505	0.252	0.075	0.269	0.92	1.037	0.961	0.492	0.364	0.13	50	50	46	9	12	8	25	32	26	5	6	9	45	37	33	16	11	4	FAM120C	family with sequence similarity 120C [Source:HGNC Symbol;Acc:HGNC:16949]	-	-	-	-	GO:0005634//nucleus	GO:0003723//RNA binding	-	--
ENSG00000184371	1.184	0.636	0.54	0.332	0.512	0.192	3.206	3.79	2.749	0.815	0.899	0.59	1.559	2.043	0.8	0.413	0.547	0.387	42	33	36	10	19	11	146	142	139	32	47	27	72	61	48	31	27	19	CSF1	colony stimulating factor 1 [Source:HGNC Symbol;Acc:HGNC:2432]	Human Diseases;Human Diseases;Environmental Information Processing;Environmental Information Processing;Environmental Information Processing;Environmental Information Processing;Environmental Information Processing;Organismal Systems;Environmental Information Processing;Organismal Systems;Environmental Information Processing;Human Diseases	Neurodegenerative disease;Neurodegenerative disease;Signal transduction;Signaling molecules and interaction;Signal transduction;Signal transduction;Signal transduction;Development and regeneration;Signal transduction;Immune system;Signaling molecules and interaction;Immune disease	ko05022//Pathways of neurodegeneration - multiple diseases;ko05010//Alzheimer disease;ko04151//PI3K-Akt signaling pathway;ko04060//Cytokine-cytokine receptor interaction;ko04010//MAPK signaling pathway;ko04014//Ras signaling pathway;ko04015//Rap1 signaling pathway;ko04380//Osteoclast differentiation;ko04668//TNF signaling pathway;ko04640//Hematopoietic cell lineage;ko04061//Viral protein interact…	K05453;K05453;K05453;K05453;K05453;K05453;K05453;K05453;K05453;K05453;K05453;K05453	GO:0005576//extracellular region;GO:0005615//extracellular space;GO:0005788//endoplasmic reticulum lumen;GO:0005886//plasma membrane;GO:0016020//membrane;GO:0016604//nuclear body;GO:0048471//perinuclear region of cytoplasm;GO:1990682//CSF1-CSF1R complex	GO:0005125//cytokine activity;GO:0005157//macrophage colony-stimulating factor receptor binding;GO:0005515//protein binding;GO:0008083//growth factor activity;GO:0042802//identical protein binding;GO:0042803//protein homodimerization activity	GO:0001780//neutrophil homeostasis;GO:0001954//positive regulation of cell-matrix adhesion;GO:0002158//osteoclast proliferation;GO:0002376//immune system process;GO:0002687//positive regulation of leukocyte migration;GO:0002931//response to ischemia;GO:0003006//developmental process involved in reproduction;GO:0006954//inflammatory response;GO:0007165//signal transduction;GO:0007169//transmembran…	--
ENSG00000184508	10.265	9.851	9.679	4.219	4.248	5.035	8.791	7.998	8.388	4.175	3.928	3.631	10.114	8.18	12.139	4.605	4.156	3.631	209	211	203	79	114	116	187	164	171	83	115	76	222	163	211	118	100	76	HDDC3	HD domain containing 3 [Source:HGNC Symbol;Acc:HGNC:30522]	Metabolism;Metabolism	Global and overview maps;Nucleotide metabolism	ko01100//Metabolic pathways;ko00230//Purine metabolism	K21138;K21138	-	GO:0005515//protein binding;GO:0008893//guanosine-3',5'-bis(diphosphate) 3'-diphosphatase activity;GO:0016787//hydrolase activity;GO:0046872//metal ion binding	-	--
ENSG00000184709	1.006	0.609	0.99	0.105	0.21	0.094	0.649	1.02	0.694	0	0	0.051	1.02	1.387	1.651	0.042	0.062	0.15	20	12	20	2	5	2	13	20	13	0	0	1	21	26	31	1	1.32	3	LRRC26	leucine rich repeat containing 26 [Source:HGNC Symbol;Acc:HGNC:31409]	-	-	-	-	GO:0005737//cytoplasm;GO:0005856//cytoskeleton;GO:0005886//plasma membrane;GO:0008076//voltage-gated potassium channel complex;GO:0016020//membrane;GO:0070062//extracellular exosome	GO:0005249//voltage-gated potassium channel activity;GO:0005515//protein binding;GO:0015459//potassium channel regulator activity;GO:0044325//transmembrane transporter binding;GO:0099104//potassium channel activator activity	GO:0006811//ion transport;GO:0071805//potassium ion transmembrane transport;GO:1903818//positive regulation of voltage-gated potassium channel activity	--
ENSG00000184916	2.965	2.883	3.159	1.33	1.27	1.45	2.131	2.021	2.228	0.997	0.776	0.749	2.795	2.962	2.582	1.032	1.136	1.413	280	270	304	120	144	147	203	189	199	86	100	70	274	264	231	117	115	134	JAG2	jagged canonical Notch ligand 2 [Source:HGNC Symbol;Acc:HGNC:6189]	Human Diseases;Human Diseases;Human Diseases;Organismal Systems;Environmental Information Processing	Cancer: overview;Cancer: specific types;Drug resistance: antineoplastic;Immune system;Signal transduction	ko05200//Pathways in cancer;ko05224//Breast cancer;ko01522//Endocrine resistance;ko04658//Th1 and Th2 cell differentiation;ko04330//Notch signaling pathway	K21635;K21635;K21635;K21635;K21635	GO:0005886//plasma membrane;GO:0016020//membrane	GO:0005112//Notch binding;GO:0005509//calcium ion binding;GO:0005515//protein binding;GO:0008083//growth factor activity	GO:0001501//skeletal system development;GO:0001701//in utero embryonic development;GO:0003016//respiratory system process;GO:0007154//cell communication;GO:0007219//Notch signaling pathway;GO:0007275//multicellular organism development;GO:0007283//spermatogenesis;GO:0009912//auditory receptor cell fate commitment;GO:0016331//morphogenesis of embryonic epithelium;GO:0030154//cell differentiation;G…	--
ENSG00000185022	2.091	1.427	1.589	0.598	0.508	0.653	8.958	7.796	8.299	3.879	3.683	4.476	2.598	3.015	3.146	0.985	0.888	1.213	78	55	63	22	23	26	348	295	304	136	195	172	105	111	111	42	37	47	MAFF	MAF bZIP transcription factor F [Source:HGNC Symbol;Acc:HGNC:6780]	-	-	-	-	GO:0000785//chromatin;GO:0005634//nucleus;GO:0005654//nucleoplasm;GO:0005739//mitochondrion;GO:0090575//RNA polymerase II transcription regulator complex	GO:0000978//RNA polymerase II cis-regulatory region sequence-specific DNA binding;GO:0000981//DNA-binding transcription factor activity, RNA polymerase II-specific;GO:0001228//DNA-binding transcription activator activity, RNA polymerase II-specific;GO:0003677//DNA binding;GO:0003700//DNA-binding transcription factor activity;GO:0005515//protein binding;GO:0043565//sequence-specific DNA binding;GO…	GO:0000122//negative regulation of transcription by RNA polymerase II;GO:0001701//in utero embryonic development;GO:0006355//regulation of transcription, DNA-templated;GO:0006357//regulation of transcription by RNA polymerase II;GO:0007567//parturition;GO:0035914//skeletal muscle cell differentiation;GO:0045604//regulation of epidermal cell differentiation;GO:0045944//positive regulation of trans…	TF_bZIP
ENSG00000185818	0.974	0.994	0.949	0.421	0.454	0.422	0.647	0.733	0.629	0.242	0.221	0.152	0.844	0.767	1.116	0.176	0.254	0.18	97	98	96	40	54	45	65	72	59	22	30	15	87	72	105	21	27	18	NAT8L	N-acetyltransferase 8 like [Source:HGNC Symbol;Acc:HGNC:26742]	Metabolism;Metabolism	Global and overview maps;Amino acid metabolism	ko01100//Metabolic pathways;ko00250//Alanine, aspartate and glutamate metabolism	K18309;K18309	GO:0005737//cytoplasm;GO:0005739//mitochondrion;GO:0005759//mitochondrial matrix;GO:0005783//endoplasmic reticulum;GO:0005789//endoplasmic reticulum membrane;GO:0016020//membrane;GO:0031966//mitochondrial membrane;GO:0043231//intracellular membrane-bounded organelle	GO:0005515//protein binding;GO:0016740//transferase activity;GO:0016746//acyltransferase activity;GO:0016747//acyltransferase activity, transferring groups other than amino-acyl groups;GO:0017188//aspartate N-acetyltransferase activity	GO:0009066//aspartate family amino acid metabolic process	--
ENSG00000186472	0.397	0.341	0.252	0.019	0.018	0.013	0.034	0.281	0.145	0.019	0.013	0.018	0.244	0.165	0.16	0.042	0.017	0.021	65	69	56	5	6	4	10	22	25	3	6	6	43	44	42	6	5	6	PCLO	piccolo presynaptic cytomatrix protein [Source:HGNC Symbol;Acc:HGNC:13406]	Organismal Systems	Endocrine system	ko04911//Insulin secretion	K16882	GO:0005856//cytoskeleton;GO:0014069//postsynaptic density;GO:0016020//membrane;GO:0030424//axon;GO:0042995//cell projection;GO:0043226//organelle;GO:0045202//synapse;GO:0048786//presynaptic active zone;GO:0048788//cytoskeleton of presynaptic active zone;GO:0070062//extracellular exosome;GO:0098831//presynaptic active zone cytoplasmic component;GO:0098978//glutamatergic synapse;GO:0098982//GABA-er…	GO:0005509//calcium ion binding;GO:0005515//protein binding;GO:0005522//profilin binding;GO:0005544//calcium-dependent phospholipid binding;GO:0046872//metal ion binding;GO:0098882//structural constituent of presynaptic active zone	GO:0007010//cytoskeleton organization;GO:0016079//synaptic vesicle exocytosis;GO:0017157//regulation of exocytosis;GO:0030073//insulin secretion;GO:0035418//protein localization to synapse;GO:0048790//maintenance of presynaptic active zone structure;GO:0097091//synaptic vesicle clustering;GO:0099526//presynapse to nucleus signaling pathway;GO:1904071//presynaptic active zone assembly	--
ENSG00000186666	4.124	3.128	3.032	1.603	1.473	1.648	1.496	1.713	1.9	0.835	0.68	0.449	2.34	2.919	2.722	1.187	1.21	1.038	218.67	164.34	163.4	81.12	93.42	93.57	80.02	89.69	94.96	40.41	49.09	23.59	128.47	146.03	136.37	75.46	68.54	55.26	BCDIN3D	BCDIN3 domain containing RNA methyltransferase [Source:HGNC Symbol;Acc:HGNC:27050]	-	-	-	-	GO:0005654//nucleoplasm;GO:0005737//cytoplasm;GO:0005829//cytosol	GO:0005515//protein binding;GO:0008168//methyltransferase activity;GO:0008171//O-methyltransferase activity;GO:0008173//RNA methyltransferase activity;GO:0008175//tRNA methyltransferase activity;GO:0016740//transferase activity;GO:0070883//pre-miRNA binding;GO:0090486//small RNA 2'-O-methyltransferase	GO:0001510//RNA methylation;GO:0010586//miRNA metabolic process;GO:0030488//tRNA methylation;GO:0031054//pre-miRNA processing;GO:0032259//methylation;GO:2000632//negative regulation of pre-miRNA processing	--
ENSG00000187583	0.966	1.259	1.404	0.336	0.217	0.312	1.029	1.127	1.164	0.124	0.475	0.206	1.114	0.858	1.263	0.412	0.138	0.362	49	59	52.79	14	12	15.59	47	52.1	48.3	5	23.48	10	53	38	52	14	6.91	14	PLEKHN1	pleckstrin homology domain containing N1 [Source:HGNC Symbol;Acc:HGNC:25284]	-	-	-	-	GO:0005739//mitochondrion;GO:0005856//cytoskeleton;GO:0005886//plasma membrane;GO:0016020//membrane;GO:0031966//mitochondrial membrane	GO:0001786//phosphatidylserine binding;GO:0005515//protein binding;GO:0070300//phosphatidic acid binding;GO:1901612//cardiolipin binding;GO:1901981//phosphatidylinositol phosphate binding	GO:0001666//response to hypoxia;GO:0043065//positive regulation of apoptotic process;GO:0061158//3'-UTR-mediated mRNA destabilization	--
ENSG00000187678	2.513	2.026	2.618	0.13	0.124	0.081	1.55	1.395	1.25	0.4	0.137	0.485	2.228	1.617	1.786	0.124	0.058	0.037	203	162	199	10	12	7	126	111	95	15	15	24	171	123	136	12	5	3	SPRY4	sprouty RTK signaling antagonist 4 [Source:HGNC Symbol;Acc:HGNC:15533]	-	-	-	-	GO:0005737//cytoplasm;GO:0005829//cytosol;GO:0005886//plasma membrane;GO:0005925//focal adhesion;GO:0016020//membrane;GO:0032587//ruffle membrane;GO:0042995//cell projection	GO:0004860//protein kinase inhibitor activity;GO:0005515//protein binding	GO:0007275//multicellular organism development;GO:0009966//regulation of signal transduction;GO:0040037//negative regulation of fibroblast growth factor receptor signaling pathway;GO:0043407//negative regulation of MAP kinase activity;GO:0046580//negative regulation of Ras protein signal transduction;GO:0048513//animal organ development;GO:1900025//negative regulation of substrate adhesion-depend…	--
ENSG00000187866	1.338	1.518	1.567	0.498	0.49	0.496	0.745	0.627	0.751	0.279	0.317	0.301	1.196	1.278	1.17	0.618	0.497	0.463	121	136	144	43	53	48	68	56	64	23	39	27	112	109	100	67	48	42	PABIR1	PP2A Aalpha (PPP2R1A) and B55A (PPP2R2A) interacting phosphatase regulator 1 [Source:HGNC Symbol;Acc:HGNC:23490]	-	-	-	-	GO:0005634//nucleus;GO:0005654//nucleoplasm;GO:0005737//cytoplasm;GO:0016604//nuclear body	GO:0004864//protein phosphatase inhibitor activity;GO:0004865//protein serine/threonine phosphatase inhibitor activity;GO:0005515//protein binding	GO:0030307//positive regulation of cell growth;GO:0032436//positive regulation of proteasomal ubiquitin-dependent protein catabolic process;GO:0044818//mitotic G2/M transition checkpoint	--
ENSG00000188290	3.507	4.622	5.448	0.931	0.725	0.565	6.51	5.429	7.282	1.83	1.552	2.182	5.779	5.023	4.37	0.776	1.052	1.09	56	72	85	14	13	10	100	79	98	24	31	30	92	76	63	14	17	17	HES4	hes family bHLH transcription factor 4 [Source:HGNC Symbol;Acc:HGNC:24149]	Human Diseases	Infectious disease: viral	ko05165//Human papillomavirus infection	K09089	GO:0000785//chromatin;GO:0005634//nucleus	GO:0000978//RNA polymerase II cis-regulatory region sequence-specific DNA binding;GO:0000981//DNA-binding transcription factor activity, RNA polymerase II-specific;GO:0003677//DNA binding;GO:0005515//protein binding;GO:0046983//protein dimerization activity	GO:0006355//regulation of transcription, DNA-templated;GO:0006357//regulation of transcription by RNA polymerase II;GO:0007399//nervous system development;GO:0009952//anterior/posterior pattern specification;GO:0030154//cell differentiation	bHLH
ENSG00000188322	1.062	1.047	1.165	0.358	0.347	0.387	0.472	0.321	0.35	0.154	0.063	0.185	0.672	0.673	0.594	0.122	0.228	0.243	87	85	97	28	34	34	39	26	27	11	7	15	57	52	46	12	20	20	SBK1	SH3 domain binding kinase 1 [Source:HGNC Symbol;Acc:HGNC:17699]	-	-	-	-	GO:0005737//cytoplasm	GO:0000166//nucleotide binding;GO:0004672//protein kinase activity;GO:0004674//protein serine/threonine kinase activity;GO:0005524//ATP binding;GO:0016301//kinase activity;GO:0016740//transferase activity;GO:0106310//protein serine kinase activity	GO:0006468//protein phosphorylation;GO:0016310//phosphorylation;GO:0018105//peptidyl-serine phosphorylation;GO:0018107//peptidyl-threonine phosphorylation	--
[truncated: 329 more rows]
